# Supplementary material for: Structural basis and synergism of ATP and Na+ activation in bacterial K+ uptake system KtrAB
Source: Nat Commun. 2024 May 8;15:3850. doi: 10.1038/s41467-024-48057-y (PMC11078986; doi:10.1038/s41467-024-48057-y)
Supplement: Supplementary file 8 — Supplementary Data 5 [file 41467_2024_48057_MOESM8_ESM.xlsx]

## Sheet: Sheet1
Supplementary Data 5. Primers used in the study
Name	Sequence (5'-3')	Application
BsKtrA_E125Q_F	GCTGACCGCATTATTCATCCTCAGAAAGATATGGGGGTTAAAATC	BsKtrA E125Q point mutation
BsKtrA_E125Q_R	GATTTTAACCCCCATATCTTTCTGAGGATGAATAATGCGGTCAGC
BsKtrB_F91A_F	CGGGCTTGGAGCGATGACATTTGC	BsKtrB F91A point mutation
BsKtrB_F91A_R	CCAATCTGAATCAGCCCC
