# Supplementary material for: Structural basis and synergism of ATP and Na+ activation in bacterial K+ uptake system KtrAB
Source: Nat Commun. 2024 May 8;15:3850. doi: 10.1038/s41467-024-48057-y (PMC11078986; doi:10.1038/s41467-024-48057-y)
Supplement: Supplementary file 10 — Source Data [file 41467_2024_48057_MOESM10_ESM.xlsx]

## Sheet: Fig. 3a-b
Fig. 3a	Urea unfolding test									Fig. 3b	Urea unfolding test
	ATP-BsKtrA + NaCl										ATP-BsKtrA + KCl
	sample 1	sample 2	sample 3	sample 4	sample 5	sample 6	sample 7				sample 1	sample 2	sample 3	sample 4	sample 5	sample 6	sample 7
[ATP]	0.1 mM	0.1 mM	0.1 mM	0.1 mM	0.1 mM	0.1 mM	0.1 mM			[ATP]	0.1 mM	0.1 mM	0.1 mM	0.1 mM	0.1 mM	0.1 mM	0.1 mM
[NaCl]	0	0.1 mM	1 mM	10 mM	25 mM	50 mM	100 mM			[KCl]	0	0.1 mM	1 mM	10 mM	25 mM	50 mM	100 mM
[Urea] M	Normalized fluoresence									[Urea] M	Normalized fluoresence
0	1	0.933261	0.951888	0.945891	0.986332	0.880283	0.846381			0	0.940674	0.914951	1	0.790459	0.974771	0.853377	0.916512
0.25	0.989271	0.969916	0.934125	1	0.958436	0.973644	0.80299			0.25	0.964661	0.886069	0.930365	0.939595	0.781467	0.898511	1
0.5	0.980027	1	0.959504	0.81466	0.950432	1	0.941576			0.5	0.96378	1	0.893522	0.835258	0.839175	0.78549	0.969623
0.75	0.966754	0.848057	1	0.952995	1	0.909256	0.825988			0.75	0.962976	0.850916	0.917689	1	0.904726	0.878373	0.906699
1	0.89545	0.940246	0.932215	0.732698	0.913384	0.920659	1			1	0.935697	0.893178	0.950049	0.977227	0.920374	0.962749	0.901782
1.25	0.919642	0.712527	0.965762	0.909854	0.858925	0.890662	0.857933			1.25	0.935084	0.893879	0.938062	0.752503	1	1	0.897077
1.5	0.873145	0.710775	0.693863	0.845609	0.980294	0.984956	0.871599			1.5	1	0.784252	0.877784	0.967597	0.853639	0.908561	0.91317
1.75	0.731363	0.705796	0.644785	0.746552	0.766809	0.827298	0.932266			1.75	0.958516	0.85487	0.926894	0.768493	0.867382	0.902238	0.836792
2	0.60226	0.620384	0.486367	0.595069	0.686138	0.819059	0.839782			2	0.85361	0.928915	0.973095	0.822963	0.800943	0.884696	0.953765
2.25	0.471546	0.44511	0.440211	0.595443	0.599125	0.752623	0.828251			2.25	0.937554	0.975344	0.998146	0.76712	0.790289	0.797042	0.938374
2.5	0.406094	0.427867	0.422356	0.476986	0.694283	0.687416	0.764788			2.5	0.826215	0.789822	0.925623	0.797464	0.738038	0.934845	0.911446
2.75	0.304279	0.33321	0.262419	0.433346	0.567811	0.668616	0.806342			2.75	0.82051	0.857343	0.810154	0.640212	0.714991	0.764689	0.846244
3	0.271309	0.248582	0.245623	0.404495	0.419247	0.549491	0.635383			3	0.705075	0.870723	0.90249	0.711863	0.687432	0.71653	0.716734
3.25	0.219002	0.27129	0.26449	0.330571	0.426806	0.624713	0.565364			3.25	0.72418	0.764835	0.698308	0.586792	0.638583	0.820516	0.70245
3.5	0.199644	0.277283	0.235337	0.259762	0.366847	0.449758	0.664168			3.5	0.735264	0.69155	0.787173	0.674897	0.637177	0.593966	0.713456
3.75	0.217072	0.131657	0.182716	0.229395	0.280723	0.464438	0.608392			3.75	0.643509	0.691569	0.723919	0.612251	0.650791	0.551974	0.609703
4	0.152065	0.077067	0.129288	0.167851	0.228931	0.399822	0.492291			4	0.524054	0.533877	0.695031	0.544416	0.458023	0.580678	0.587585
4.25	0.132813	0.095648	0.078852	0.153726	0.227293	0.302774	0.509289			4.25	0.480885	0.51411	0.494255	0.521723	0.348728	0.436377	0.463163
4.5	0.073849	0.014155	0.045788	0.106223	0.131059	0.250381	0.32524			4.5	0.394816	0.398368	0.380619	0.403961	0.480662	0.432962	0.45435
4.75	0.075715	0.065794	0.056787	0.104312	0.101313	0.182784	0.340935			4.75	0.291326	0.289287	0.359879	0.298353	0.272413	0.292622	0.292973
5	0.018277	0.04304	0	0.082129	0.061761	0.139791	0.215802			5	0.295691	0.248018	0.20207	0.206836	0.225839	0.302574	0.267833
5.25	0.031846	0	0.004211	0.10265	0.027054	0.123836	0.175721			5.25	0.217872	0.166475	0.112666	0.077566	0.141108	0.245478	0.109351
5.5	0.038822	0.027041	0.034652	0.035726	0.060989	0.055784	0.113175			5.5	0.094512	0.156582	0.087701	0.000202	0.097364	0.115051	0.175001
5.75	0.024383	0.047997	0.004142	0.042227	0.036041	0.070032	0.040038			5.75	0.034669	0.079479	0.063512	0	0.029206	0.016781	0.047385
6	0	0.014109	0.003106	0	0	0	0			6	0	0	0	0.007147	0	0	0
	Cm										Cm
	sample 1	sample 2	sample 3	sample 4	sample 5	sample 6	sample 7				sample 1	sample 2	sample 3	sample 4	sample 5	sample 6	sample 7
Cm (M)	2.19	2.169	2.077	2.523	2.891	3.659	4.637			Cm (M)	4.643	4.405	4.449	4.941	4.74	4.637	4.529

## Sheet: Fig. 3c
Fig. 3c	Differential scanning fluorimetry (DSF)										fraction bound
	ATP-BsKtrA + NaCl										ATP-BsKtrA + NaCl
	Repeat 1	Repeat 2	Repeat 3	Repeat 4	Repeat 5	Repeat 6	Average	SD			Repeat 1	Repeat 2	Repeat 3	Repeat 4	Repeat 5	Repeat 6	Average	SD
[NaCl]	Melting temperature (°C)						-	-		[NaCl]	fraction bound						-	-
0 mM	39.6	39.3	39.3	39.3	39.6	39.3	39.4	0.154919		0 mM	0.047619	0.031746	0.031746	0.031746	0.047619	0.031746	0.037037	0.00819679
0.1 mM	38.7	39.3	39.3	39.3	39.3	39.3	39.2	0.244949		0.1 mM	0	0.031746	0.031746	0.031746	0.031746	0.031746	0.026455	0.0129603
0.5 mM	39.6	39.9	39.6	39.6	39.9	39.6	39.7	0.154919		0.5 mM	0.047619	0.0634921	0.047619	0.047619	0.0634921	0.047619	0.0529101	0.00819679
5 mM	42.3	42	42.3	42.6	42.3	42.9	42.4	0.309839		5 mM	0.190476	0.174603	0.190476	0.206349	0.190476	0.222222	0.195767	0.0163936
10 mM	41.4	43.8	43.8	44.4	44.4	44.1	43.65	1.13446		10 mM	0.142857	0.269841	0.269841	0.301587	0.301587	0.285714	0.261905	0.0600244
25 mM	50.4	50.7	50.7	50.7	50.7	54.6	51.3	1.62111		25 mM	0.619048	0.634921	0.634921	0.634921	0.634921	0.84127	0.666667	0.0857731
50 mM	54.6	54.6	54.6	55.2	54.9	54.3	54.7	0.309839		50 mM	0.84127	0.84127	0.84127	0.873016	0.857143	0.825397	0.846561	0.0163936
100 mM	57	56.7	57	57.3	57.6	57.3	57.15	0.314643		100 mM	0.968254	0.952381	0.968254	0.984127	1	0.984127	0.97619	0.0166478
	ATP-BsKtrA + KCl
	Repeat 1	Repeat 2	Repeat 3	Repeat 4	Repeat 5	Repeat 6	Average	SD
[KCl]	Melting temperature (°C)						-	-
0 mM	39.6	39.3	39.3	39.3	39.6	39.3	39.4	0.154919
0.1 mM	38.7	40.2	39	39.3	39.6	39.6	39.4	0.525357
0.5 mM	40.5	39	39.9	39.9	39.3	39.3	39.65	0.550454
5 mM	39.3	42.3	41.1	39.6	39.3	39.9	40.25	1.20623
10 mM	39.3	42.3	42	39.3	39.6	39.6	40.35	1.40392
25 mM	42.6	42.6	42	41.7	40.2	39.6	41.45	1.26452
50 mM	42.3	42	42.3	40.2	39.9	39.6	41.05	1.27867
100 mM	39.9	40.8	40.2	40.2	39.9	39.3	40.05	0.49295

## Sheet: Fig. 3d
Fig. 3d	Differential scanning fluorimetry (DSF)
	ATP-KtrAE125Q + NaCl
	Repeat 1	Repeat 2	Repeat 3	Repeat 4	Average	SD
[NaCl]	Melting temperature (°C)				-	-
0 mM	44.4	44.4	44.1	44.4	44.325	0.15
0.1 mM	44.4	43.5	43.5	43.5	43.725	0.45
0.5 mM	44.4	44.4	44.1	43.2	44.025	0.567891
5 mM	43.5	43.5	44.1	44.1	43.8	0.34641
10 mM	43.2	43.8	43.8	43.5	43.575	0.287228
25 mM	43.5	43.2	43.2	43.2	43.275	0.15
50 mM	44.4	44.4	44.7	44.4	44.475	0.15
100 mM	45	44.4	45	45.3	44.925	0.377492
	ATP-BsKtrAE125Q + KCl
	Repeat 1	Repeat 2	Repeat 3	Repeat 4	Average	SD
[KCl]	Melting temperature (°C)				-	-
0 mM	44.7	43.5	44.7	44.4	44.325	0.567891
0.1 mM	45.3	44.4	44.4	44.4	44.625	0.45
0.5 mM	44.4	44.4	44.4	44.4	44.4	0
5 mM	44.7	44.7	44.7	44.4	44.625	0.15
10 mM	43.8	43.5	45.3	44.1	44.175	0.788987
25 mM	45.3	44.7	44.7	44.4	44.775	0.377492
50 mM	44.4	44.4	44.1	45	44.475	0.377492
100 mM	44.4	45.3	45.3	45	45	0.424264

## Sheet: Fig. 3e
Fig. 3e	Half-life
	Na+ Buffer
	Repeat 1	Repeat 2	Repeat 3	Repeat 4	Average	SD
Protein	Half-life (min)				-	-
apo BsKtrA	18.56	17.02	15.51	16.83	16.98	1.24919
ATP-BsKtrA	71.87	71.38	66.32	69.25	69.705	2.52706
ADP-BsKtrA	19.73	18.61	18.08	18.18	18.65	0.755822
	K+ Buffer
	Repeat 1	Repeat 2	Repeat 3	Repeat 4	Average	SD
Protein	Half-life (min)				-	-
apo BsKtrA	16.83	17.67	16.04	15.96	16.625	0.799687
ATP-BsKtrA	10.75	9.78	7.872	10.75	9.788	1.35671
ADP-BsKtrA	20.1	16.89	21.87	20.09	19.7375	2.07457

## Sheet: Fig. 4a
Fig. 4a	BsKtrAB assembling assay
	SEC
	Na+ Buffer		K+ Buffer		Na+ Buffer		K+ Buffer
	ATP-BsKtrAB	apo BsKtrAB	ATP-BsKtrAB	apo BsKtrAB	ATP-BsKtrAE125QB	apo BsKtrAE125QB	ATP-BsKtrAE125QB	apo BsKtrAE125QB
retention volume (ml)	A280 (mAU)
7	0	0.0048288	0.016569	0.0190553	1.27525	-0.509258	1.46984	0.430835
7.002	0.0001181	0.0034392	0.0175307	0.0202462	1.2769	-0.510571	1.47046	0.435955
7.003	0.0008083	0.002043	0.01832	0.020919	1.27847	-0.51188	1.47113	0.440432
7.004	0.0019759	0.0007198	0.0187628	0.02135	1.27792	-0.513193	1.47181	0.444906
7.005	0.0031746	0	0.0189221	0.022185	1.27684	-0.514502	1.47249	0.449396
7.007	0.0043758	0.0006584	0.0190601	0.023017	1.27576	-0.514686	1.47317	0.453877
7.008	0.0060862	0.0016369	0.0189067	0.0242117	1.27477	-0.511862	1.47385	0.45979
7.009	0.0056975	0.0026161	0.0160995	0.0256982	1.2757	-0.508705	1.47619	0.46631
7.01	0.0049196	0.004188	0.0133577	0.0268983	1.27744	-0.50549	1.47943	0.47294
7.012	0.0041279	0.0078731	0.0106248	0.0278965	1.27917	-0.501508	1.48267	0.480253
7.013	0.0033378	0.0121688	0.0078997	0.0289369	1.28091	-0.496076	1.48498	0.487482
7.014	0.0042263	0.0164765	0.0059135	0.0304842	1.28261	-0.490632	1.4854	0.493811
7.015	0.0062916	0.0205793	0.0051478	0.0328814	1.28384	-0.485198	1.4851	0.50015
7.017	0.0083928	0.0237172	0.0051304	0.0356683	1.28487	-0.479763	1.4848	0.506493
7.018	0.010497	0.0251823	0.0051398	0.038455	1.28591	-0.474591	1.48451	0.512822
7.019	0.0116833	0.0263293	0.0052263	0.0404072	1.2868	-0.470056	1.48421	0.519076
7.02	0.0099597	0.0275671	0.0055471	0.0408118	1.28597	-0.465652	1.48378	0.525114
7.022	0.0081865	0.0288138	0.0057034	0.0403962	1.28289	-0.461263	1.48323	0.531026
7.023	0.0064053	0.028455	0.0057397	0.039885	1.27998	-0.456877	1.48265	0.536933
7.024	0.0046274	0.0285525	0.0057763	0.0393589	1.27739	-0.452511	1.48216	0.54219
7.025	0.0050529	0.0286851	0.0066095	0.0388665	1.27456	-0.448157	1.48194	0.546061
7.027	0.0072664	0.0288179	0.0080907	0.0386583	1.27208	-0.443785	1.48181	0.549788
7.028	0.0094691	0.0293692	0.0097046	0.038656	1.27014	-0.439408	1.48168	0.553514
7.029	0.0116815	0.0298005	0.0113264	0.0386539	1.26831	-0.435839	1.48154	0.557234
7.03	0.0134685	0.0299485	0.0128236	0.0389762	1.26648	-0.43408	1.48141	0.560907
7.032	0.0138453	0.0300835	0.0137382	0.0399779	1.26493	-0.43295	1.48049	0.564375
7.033	0.0142219	0.0302189	0.0143788	0.0402912	1.26453	-0.431823	1.47843	0.567628
7.034	0.0145984	0.0302865	0.0150079	0.0403742	1.26445	-0.431283	1.47606	0.570893
7.035	0.0149656	0.0309478	0.0156378	0.0403673	1.26437	-0.432382	1.4737	0.573442
7.037	0.0150616	0.031627	0.0165482	0.0395796	1.26429	-0.43452	1.47199	0.574611
7.038	0.0152464	0.0323042	0.0182862	0.0370275	1.2648	-0.436655	1.47052	0.575479
7.039	0.0154306	0.0327736	0.020417	0.0339253	1.26686	-0.43879	1.46906	0.576346
7.04	0.0156013	0.0320919	0.0225795	0.0308183	1.26928	-0.440231	1.4676	0.577219
7.042	0.0159693	0.0313579	0.0246268	0.0280997	1.27172	-0.439826	1.46613	0.578092
7.043	0.0163089	0.0306286	0.0256498	0.0271612	1.27401	-0.438291	1.46448	0.579139
7.044	0.0166495	0.0298977	0.0250722	0.0279375	1.27495	-0.436755	1.4626	0.580482
7.045	0.0169939	0.0297911	0.0240056	0.0287111	1.27558	-0.434999	1.46077	0.581856
7.046	0.0173392	0.0298237	0.0229324	0.0294527	1.2762	-0.43239	1.45887	0.583125
7.048	0.01778	0.0298566	0.0218367	0.0300159	1.27683	-0.429004	1.45669	0.584153
7.049	0.0183915	0.0298915	0.0212276	0.0303607	1.27756	-0.425662	1.45429	0.585068
7.05	0.0190558	0.0302718	0.0208176	0.0307158	1.27875	-0.42255	1.45182	0.585986
7.051	0.0197211	0.0323542	0.0204065	0.0310698	1.28004	-0.419829	1.44935	0.586901
7.053	0.0199931	0.0345303	0.0195012	0.0314437	1.28132	-0.417878	1.44688	0.587816
7.054	0.0193788	0.0367026	0.017902	0.0319487	1.28261	-0.418979	1.44484	0.58869
7.055	0.0185049	0.038865	0.0159309	0.032648	1.28368	-0.420083	1.44431	0.589486
7.056	0.0176313	0.0401421	0.0139005	0.0333486	1.28472	-0.421186	1.44501	0.590254
7.058	0.0167584	0.0405264	0.0119464	0.0337348	1.28575	-0.422203	1.44571	0.591101
7.059	0.0167006	0.040912	0.0107234	0.032921	1.28678	-0.422844	1.44675	0.592762
7.06	0.0170587	0.041295	0.0095975	0.0310001	1.28781	-0.423482	1.4487	0.595355
7.061	0.017468	0.041662	0.0084189	0.0288608	1.28826	-0.42412	1.45124	0.5978
7.063	0.0178753	0.0429154	0.0072429	0.0267928	1.28855	-0.424756	1.45378	0.600059
7.064	0.0181837	0.0442806	0.0059783	0.0256338	1.28883	-0.425189	1.45632	0.602342
7.065	0.0178013	0.0456449	0.0046179	0.0265127	1.28911	-0.424029	1.45889	0.604891
7.066	0.01723	0.0470108	0.0033867	0.0282893	1.29128	-0.42269	1.46165	0.607202
7.068	0.0166578	0.0483513	0.0021911	0.0300682	1.29421	-0.421353	1.46462	0.609268
7.069	0.0160867	0.049062	0.0009968	0.0311746	1.29722	-0.420532	1.46759	0.611346
7.07	0.0152255	0.0497014	0	0.0303295	1.30022	-0.42327	1.47056	0.613067
7.071	0.0153862	0.050309	0.0012013	0.0281296	1.30323	-0.426387	1.47227	0.612275
7.073	0.0158284	0.0503289	0.0027728	0.0254226	1.30445	-0.429517	1.47267	0.611204
7.074	0.0162712	0.0476958	0.0043796	0.0227805	1.30469	-0.432642	1.47308	0.610139
7.075	0.0167135	0.0439973	0.006041	0.0203473	1.30485	-0.43579	1.47348	0.609071
7.076	0.0164475	0.0402199	0.0069752	0.0178451	1.305	-0.439086	1.47389	0.607936
7.078	0.0158899	0.0364554	0.0068813	0.0148665	1.30546	-0.442444	1.47389	0.60628
7.079	0.0153026	0.0335768	0.00652	0.0118882	1.30619	-0.445809	1.47345	0.603978
7.08	0.0147173	0.0316433	0.0061582	0.0093771	1.30705	-0.449039	1.47296	0.601678
7.081	0.0149372	0.0299198	0.0059464	0.0083604	1.30791	-0.451531	1.47246	0.599414
7.083	0.0180457	0.0281885	0.0057814	0.0086838	1.30878	-0.453845	1.47207	0.597385
7.084	0.0216833	0.0264236	0.0055115	0.0094627	1.30983	-0.456161	1.47182	0.595499
7.085	0.025326	0.0260594	0.0052417	0.0103434	1.31115	-0.45848	1.47162	0.593617
7.086	0.0289652	0.0264962	0.0052679	0.0108961	1.31256	-0.460621	1.47141	0.591727
7.088	0.030878	0.0270473	0.0056474	0.0107452	1.31396	-0.4617	1.4712	0.589888
7.089	0.0310255	0.0276006	0.0059343	0.0106991	1.3149	-0.46158	1.46943	0.588481
7.09	0.0309221	0.0275131	0.0060737	0.0106529	1.31522	-0.46146	1.46523	0.58802
7.091	0.0308189	0.0263719	0.0062132	0.0106529	1.31535	-0.460904	1.4601	0.587561
7.093	0.0307471	0.0249852	0.0070055	0.0113906	1.31547	-0.458324	1.45498	0.587127
7.094	0.0311287	0.0236024	0.0088434	0.0111311	1.3156	-0.454966	1.45046	0.586867
7.095	0.03158	0.0226917	0.0110878	0.0105781	1.31607	-0.451607	1.44707	0.586875
7.096	0.0320666	0.0233319	0.0133311	0.0100366	1.3173	-0.44825	1.44423	0.586883
7.097	0.0325854	0.0244608	0.0150472	0.0097042	1.31884	-0.444868	1.44162	0.58689
7.099	0.0327777	0.0256311	0.0155543	0.0101044	1.32038	-0.441351	1.43914	0.586898
7.1	0.0325238	0.0268035	0.0153751	0.0119725	1.32144	-0.437631	1.4366	0.587043
7.101	0.0321286	0.0271626	0.0151502	0.01385	1.3211	-0.433906	1.43435	0.587749
7.102	0.0317341	0.0277918	0.0149252	0.015777	1.32013	-0.430642	1.43283	0.588511
7.104	0.0310374	0.0285226	0.0150222	0.0180629	1.31916	-0.429148	1.43132	0.589277
7.105	0.0308339	0.0292535	0.0155357	0.0188252	1.31818	-0.429109	1.42986	0.58994
7.106	0.031174	0.0304876	0.0161766	0.0189608	1.31729	-0.429064	1.42871	0.590237
7.107	0.0315142	0.0318734	0.0168174	0.0191016	1.31713	-0.429017	1.42786	0.590495
7.109	0.0318551	0.0329683	0.0175709	0.0193077	1.31733	-0.428969	1.42701	0.590756
7.11	0.0324293	0.0340019	0.0185401	0.019714	1.31754	-0.428922	1.42615	0.591014
7.111	0.0331916	0.0350356	0.019607	0.0204001	1.31765	-0.429666	1.42535	0.590983
7.112	0.0339713	0.0352584	0.0206718	0.0210586	1.31736	-0.43049	1.42514	0.589953
7.114	0.034752	0.0346747	0.0216577	0.0212333	1.3169	-0.431318	1.42626	0.588709
7.115	0.0355878	0.033978	0.0222825	0.0194169	1.31644	-0.431322	1.42737	0.587544
7.116	0.0362867	0.0332818	0.0229741	0.0175703	1.31598	-0.427946	1.42824	0.586499
7.117	0.0368726	0.0320807	0.0238407	0.0157192	1.31552	-0.424294	1.42781	0.585434
7.119	0.0374611	0.030466	0.0247074	0.0137941	1.31482	-0.42064	1.42577	0.58433
7.12	0.0380492	0.0288514	0.0254171	0.0114683	1.31391	-0.416973	1.42372	0.583217
7.121	0.0385572	0.0272457	0.0254027	0.0097661	1.31296	-0.413318	1.42167	0.582104
7.122	0.038963	0.0256822	0.0250086	0.0090103	1.312	-0.408044	1.41961	0.580988
7.124	0.0393367	0.0266772	0.0246158	0.0082538	1.31153	-0.402449	1.41719	0.579296
7.125	0.0397112	0.0282023	0.02416	0.0081699	1.3113	-0.396852	1.41383	0.577172
7.126	0.0400848	0.0298837	0.0231032	0.0114543	1.3111	-0.391275	1.41036	0.575032
7.127	0.0405295	0.0316512	0.0215111	0.0127488	1.3109	-0.387367	1.40688	0.572884
7.129	0.0409851	0.0331601	0.0199145	0.0140406	1.3107	-0.383733	1.40324	0.570989
7.13	0.0414227	0.0341103	0.0182807	0.0152442	1.31156	-0.380111	1.39936	0.569373
7.131	0.0418586	0.034768	0.017302	0.0162702	1.31378	-0.376487	1.39547	0.567768
7.132	0.0424389	0.0354103	0.0181797	0.0188798	1.31702	-0.372872	1.39158	0.566171
7.134	0.0422914	0.0359859	0.020049	0.0222051	1.32045	-0.370234	1.3877	0.564561
7.135	0.0417287	0.0364248	0.0219474	0.0253299	1.32469	-0.368251	1.38412	0.563009
7.136	0.041166	0.0373211	0.0237896	0.0279534	1.33046	-0.366288	1.38136	0.56157
7.137	0.0406407	0.0385857	0.0250421	0.028993	1.33672	-0.364324	1.37889	0.560135
7.139	0.0405925	0.0398487	0.0255821	0.029717	1.34296	-0.362206	1.37643	0.558702
7.14	0.0408238	0.0416529	0.0266055	0.030397	1.34923	-0.360001	1.37422	0.557745
7.141	0.0410826	0.0439694	0.027622	0.0310728	1.3554	-0.357808	1.37259	0.557532
7.142	0.0413415	0.0463266	0.0287988	0.0325852	1.36045	-0.35561	1.37102	0.557328
7.144	0.0413264	0.0486559	0.0302309	0.0334775	1.36414	-0.353411	1.36945	0.557125
7.145	0.0401832	0.0509596	0.0315327	0.0339787	1.36784	-0.351622	1.36788	0.556921
7.146	0.0386579	0.0530528	0.0327258	0.0344355	1.3714	-0.350243	1.36676	0.556979
7.147	0.0372753	0.0551287	0.0339197	0.0349464	1.37469	-0.348863	1.36714	0.559313
7.149	0.0358041	0.057272	0.0348549	0.0362329	1.37784	-0.347502	1.36876	0.561648
7.15	0.0339956	0.0594109	0.0348575	0.0382951	1.38099	-0.347125	1.37034	0.563976
7.151	0.0320273	0.060708	0.0340059	0.0404599	1.38415	-0.348184	1.3725	0.566008
7.152	0.0302257	0.0611873	0.0331581	0.0426056	1.38731	-0.349239	1.37651	0.56692
7.153	0.0284236	0.0615387	0.0323801	0.0439265	1.38949	-0.350301	1.38268	0.567829
7.155	0.0270222	0.0619254	0.0313933	0.0435493	1.39039	-0.351342	1.38922	0.568738
7.156	0.0263848	0.0626096	0.0298381	0.0427829	1.39116	-0.352046	1.39577	0.56965
7.157	0.0259574	0.0642747	0.0282096	0.0419932	1.39166	-0.352024	1.40231	0.570497
7.158	0.0255293	0.0654825	0.0266167	0.0412805	1.39146	-0.352002	1.40878	0.56957
7.16	0.0251761	0.0662107	0.0257697	0.0411357	1.39081	-0.351977	1.41377	0.568445
7.161	0.0252008	0.0669385	0.0263503	0.0408126	1.39015	-0.352029	1.41876	0.567325
7.162	0.0256619	0.0671511	0.0275082	0.0404643	1.3895	-0.352295	1.42375	0.566167
7.163	0.0261803	0.0677751	0.0286671	0.0401169	1.38885	-0.352634	1.42827	0.564358
7.165	0.0267007	0.0689321	0.0300255	0.0398312	1.38857	-0.352973	1.43189	0.562485
7.166	0.0263565	0.0701846	0.0316913	0.0390605	1.38904	-0.35331	1.43552	0.560604
7.167	0.0253262	0.0715938	0.0333874	0.0382489	1.38991	-0.353787	1.43915	0.558747
7.168	0.0250169	0.0730191	0.0350503	0.0374332	1.39071	-0.355568	1.44277	0.557077
7.17	0.0247071	0.0737977	0.0367118	0.0366559	1.39093	-0.357788	1.44616	0.556851
7.171	0.0244431	0.0742916	0.0385642	0.0359606	1.39062	-0.360014	1.44683	0.557019
7.172	0.0244255	0.0747843	0.0405602	0.0352274	1.39031	-0.362236	1.44721	0.557288
7.173	0.0245507	0.0748542	0.0424531	0.034487	1.39001	-0.363804	1.44756	0.557559
7.175	0.0245501	0.0750764	0.0443437	0.0337469	1.3897	-0.365157	1.44758	0.558729
7.176	0.0245495	0.0754197	0.0454774	0.0329414	1.38929	-0.366508	1.44598	0.560436
7.177	0.0247637	0.0757347	0.0456966	0.0342019	1.38857	-0.367859	1.44438	0.562221
7.178	0.0250387	0.0759242	0.0458928	0.0355589	1.38763	-0.36921	1.44279	0.564003
7.18	0.0250681	0.0758923	0.0460762	0.0369168	1.38669	-0.369931	1.44119	0.565793
7.181	0.0250974	0.0760852	0.0463119	0.0384284	1.38594	-0.370388	1.43964	0.568114
7.182	0.0251795	0.0768199	0.046992	0.041124	1.38546	-0.370826	1.43843	0.57096
7.183	0.0259389	0.077557	0.0487986	0.0443725	1.38507	-0.371265	1.43731	0.573925
7.185	0.0274815	0.0791484	0.0506624	0.0476482	1.38469	-0.373067	1.43618	0.576892
7.186	0.0291195	0.0810077	0.0525295	0.0509379	1.38427	-0.375395	1.43521	0.580332
7.187	0.0307561	0.0812488	0.0543532	0.0545714	1.38383	-0.377756	1.43538	0.584249
7.188	0.0316187	0.0814896	0.0561335	0.0538838	1.38327	-0.38013	1.43568	0.588249
7.19	0.0315566	0.0816405	0.0588963	0.0532246	1.3823	-0.3825	1.43597	0.592241
7.191	0.0313976	0.0814833	0.0616522	0.0525013	1.38129	-0.38227	1.43627	0.596235
7.192	0.0312636	0.0811947	0.0644206	0.0515161	1.37984	-0.380734	1.43662	0.601113
7.193	0.0311163	0.0810895	0.0668966	0.0499261	1.37658	-0.379042	1.4374	0.607056
7.195	0.0307218	0.0809841	0.0675751	0.0483487	1.37192	-0.377351	1.43835	0.613205
7.196	0.0298989	0.080878	0.0671348	0.0468886	1.36728	-0.374844	1.4393	0.619411
7.197	0.0288787	0.0811777	0.0666923	0.0454322	1.36263	-0.371609	1.44009	0.625531
7.198	0.0278609	0.0820315	0.0664176	0.0445263	1.35798	-0.368265	1.43998	0.631583
7.2	0.0272866	0.0828823	0.0671941	0.0453708	1.35364	-0.364915	1.4395	0.637614
7.201	0.026973	0.083759	0.0693913	0.0468939	1.35028	-0.361565	1.43902	0.643638
7.202	0.0264579	0.0843739	0.0715929	0.0484118	1.34715	-0.357833	1.43855	0.649646
7.203	0.0258806	0.0842103	0.0737814	0.0497075	1.3441	-0.353773	1.43806	0.655437
7.204	0.025112	0.0835393	0.0757935	0.0497013	1.34185	-0.349668	1.43745	0.65934
7.206	0.0234502	0.0828678	0.0772969	0.0488875	1.34129	-0.345557	1.43641	0.662819
7.207	0.0209932	0.0813923	0.0785742	0.0479547	1.34074	-0.341108	1.43524	0.666315
7.208	0.0186149	0.0789296	0.0798586	0.0470199	1.34019	-0.336245	1.43403	0.669594
7.209	0.0162412	0.0764185	0.0806931	0.0457517	1.33963	-0.331607	1.43174	0.670921
7.211	0.0145408	0.0739001	0.0800239	0.0438821	1.33911	-0.327409	1.42763	0.671874
7.212	0.0154312	0.0714042	0.0790721	0.0418312	1.33871	-0.323004	1.42324	0.672835
7.213	0.0172325	0.0696181	0.0781231	0.0397866	1.33839	-0.317792	1.41886	0.67379
7.214	0.0190358	0.069012	0.0773012	0.0382442	1.33807	-0.310316	1.41444	0.674748
7.216	0.020638	0.0688717	0.0770861	0.0383431	1.3384	-0.301302	1.41012	0.67537
7.217	0.0210675	0.0687314	0.0775265	0.0396597	1.34031	-0.29231	1.40603	0.675794
7.218	0.0197425	0.0687305	0.0778263	0.0412332	1.34238	-0.283483	1.40197	0.676198
7.219	0.0182304	0.0680051	0.0781265	0.0428141	1.34445	-0.275203	1.39794	0.676601
7.221	0.0167195	0.0663801	0.0784951	0.0447015	1.34653	-0.267287	1.39388	0.67855
7.222	0.0156839	0.0647576	0.0788467	0.0461587	1.34859	-0.259355	1.39118	0.680612
7.223	0.0160074	0.0635956	0.0786883	0.0474243	1.35056	-0.251401	1.38867	0.682746
7.224	0.0162914	0.0639751	0.0785295	0.0486862	1.35236	-0.24353	1.38617	0.685063
7.226	0.0165757	0.0655094	0.0783542	0.0494763	1.35415	-0.23612	1.38366	0.687499
7.227	0.0165862	0.0671408	0.0778457	0.0493437	1.35569	-0.229011	1.38114	0.690206
7.228	0.0163037	0.0687553	0.0764988	0.0489418	1.35647	-0.221889	1.37852	0.693398
7.229	0.01718	0.069824	0.0748206	0.0485326	1.35675	-0.214664	1.37585	0.696808
7.231	0.0180578	0.070224	0.0731815	0.0481235	1.35703	-0.206378	1.37319	0.700218
7.232	0.0189318	0.070336	0.0717157	0.0486587	1.35731	-0.197376	1.37053	0.702646
7.233	0.0197668	0.0704607	0.0704858	0.0493688	1.35759	-0.188399	1.37054	0.70409
7.234	0.0202159	0.070499	0.0688301	0.0500464	1.35725	-0.179424	1.3711	0.705349
7.236	0.0199981	0.0702488	0.0670806	0.050725	1.35576	-0.170425	1.37169	0.706609
7.237	0.0197798	0.0702794	0.0653436	0.0508527	1.35414	-0.161529	1.37228	0.707867
7.238	0.0192805	0.0704297	0.0636001	0.0507141	1.35248	-0.152713	1.37288	0.709223
7.239	0.0177834	0.0705169	0.0646422	0.0506077	1.3508	-0.143867	1.37515	0.711526
7.241	0.0153525	0.0701965	0.0670037	0.0505194	1.34953	-0.135049	1.37797	0.714439
7.242	0.0126655	0.0694065	0.0693905	0.0504349	1.34827	-0.126706	1.38082	0.717343
7.243	0.0101092	0.069209	0.0717552	0.0502201	1.34701	-0.11876	1.38369	0.719826
7.244	0.0082765	0.0690115	0.0726281	0.0495909	1.34575	-0.110837	1.38618	0.721745
7.246	0.0070629	0.0692163	0.0705847	0.0485915	1.34448	-0.102936	1.38858	0.723473
7.247	0.0051704	0.0703657	0.0685382	0.0475946	1.34327	-0.0950423	1.39096	0.725206
7.248	0.0032759	0.0702772	0.0664848	0.0469055	1.34209	-0.0872551	1.39334	0.726938
7.249	0.0017717	0.069778	0.0644952	0.0465122	1.3409	-0.0796172	1.39573	0.72867
7.251	0.001727	0.0691569	0.0645874	0.0459531	1.33974	-0.0719848	1.39804	0.732209
7.252	0.0032461	0.0677423	0.0651457	0.045264	1.33908	-0.0643527	1.40032	0.737054
7.253	0.0050859	0.0652883	0.0657029	0.0445355	1.33847	-0.0588344	1.40261	0.742031
7.254	0.0067349	0.063506	0.0662418	0.0435549	1.33786	-0.0549922	1.40489	0.746305
7.256	0.0082436	0.0617186	0.0663426	0.0429998	1.33725	-0.051437	1.40672	0.749473
7.257	0.0093661	0.060144	0.0657287	0.0430904	1.33685	-0.0478927	1.40827	0.752254
7.258	0.0105447	0.0592884	0.0651157	0.0431815	1.33926	-0.0443482	1.40963	0.755037
7.259	0.0117337	0.0587898	0.0645049	0.0435425	1.34536	-0.0404173	1.41108	0.757819
7.26	0.0128674	0.0583476	0.0640028	0.044043	1.35146	-0.0348258	1.41266	0.7606
7.262	0.0128973	0.0579091	0.0652051	0.0443003	1.35742	-0.0284973	1.4148	0.765301
7.263	0.0119686	0.057471	0.0662528	0.0444352	1.36225	-0.0226989	1.41796	0.771841
7.264	0.0109489	0.0569459	0.0673005	0.0445701	1.36682	-0.0174236	1.42154	0.77881
7.265	0.0099379	0.0562537	0.0682332	0.0448186	1.37139	-0.0122215	1.42511	0.785942
7.267	0.0091593	0.0555606	0.0676808	0.0455626	1.37598	-0.00668621	1.42882	0.794695
7.268	0.0095164	0.0546585	0.0662565	0.0466574	1.38057	-0.00108074	1.43296	0.80419
7.269	0.011085	0.0538038	0.0648263	0.0477505	1.38582	0.00451711	1.43726	0.813681
7.27	0.0126437	0.0542777	0.0633894	0.0489319	1.39367	0.0101199	1.44155	0.823176
7.272	0.0143289	0.0550638	0.06204	0.0506148	1.40149	0.0160959	1.44585	0.832662
7.273	0.0174681	0.0559231	0.061994	0.0527178	1.40932	0.022779	1.45013	0.840414
7.274	0.0180086	0.0570054	0.0623688	0.0548645	1.41705	0.0295443	1.45427	0.845911
7.275	0.0182635	0.0581844	0.0627421	0.0570095	1.42466	0.0360078	1.45835	0.8505
7.277	0.0184828	0.0592921	0.0631819	0.0578526	1.43231	0.0407322	1.46242	0.855193
7.278	0.0183272	0.0604022	0.0640507	0.0569656	1.4399	0.04341	1.46645	0.860494
7.279	0.0184617	0.0622315	0.064316	0.0555465	1.44752	0.0460897	1.47026	0.866242
7.28	0.0197249	0.0652107	0.0645813	0.0541283	1.45502	0.0487654	1.47399	0.872117
7.282	0.0209956	0.0676286	0.0648944	0.0528423	1.46182	0.0514409	1.47773	0.877963
7.283	0.0223139	0.0698308	0.0655732	0.0516931	1.46843	0.0543818	1.48146	0.883824
7.284	0.0238654	0.0716534	0.0666243	0.0505346	1.47507	0.0578558	1.48519	0.890246
7.285	0.0235826	0.0717395	0.0675322	0.0493501	1.48177	0.0615015	1.48995	0.898197
7.287	0.0230991	0.069394	0.0684419	0.0481675	1.48867	0.065188	1.49515	0.907074
7.288	0.0225707	0.0657094	0.0694579	0.0474644	1.49551	0.0692134	1.50032	0.915971
7.289	0.0217778	0.062056	0.0701462	0.04768	1.50188	0.0736813	1.50548	0.924672
7.29	0.021517	0.0586407	0.0710706	0.0482962	1.5076	0.0781501	1.51074	0.932869
7.292	0.0221371	0.0561685	0.0720636	0.0489165	1.514	0.08262	1.51604	0.940785
7.293	0.0227542	0.0544154	0.0730607	0.0497667	1.52004	0.0870881	1.52134	0.94871
7.294	0.0234621	0.0526682	0.0735313	0.0503364	1.52548	0.0910233	1.52665	0.956626
7.295	0.0247265	0.0509563	0.0729255	0.0506151	1.53082	0.0938776	1.53195	0.964218
7.297	0.0260873	0.0505024	0.0718541	0.0508894	1.53616	0.0962543	1.53822	0.970856
7.298	0.0274473	0.0516497	0.0707313	0.0511905	1.54301	0.0986258	1.54519	0.976824
7.299	0.0288532	0.0530798	0.0696076	0.0516851	1.55045	0.101063	1.55226	0.982793
7.3	0.0307085	0.054509	0.0700678	0.0527512	1.55797	0.103597	1.55936	0.98868
7.302	0.0336678	0.0557543	0.0701089	0.054142	1.56546	0.106147	1.56504	0.993833
7.303	0.0371362	0.0541306	0.0699365	0.0555355	1.57298	0.108697	1.56995	0.99815
7.304	0.0406254	0.0535842	0.0697485	0.0570144	1.5822	0.111246	1.57478	1.00247
7.305	0.0439622	0.0530374	0.0692248	0.0589293	1.59334	0.114081	1.5796	1.00679
7.307	0.0465915	0.052601	0.0693518	0.0613681	1.60473	0.117711	1.58442	1.01104
7.308	0.0478176	0.0534969	0.071157	0.0638023	1.61613	0.121865	1.58884	1.0151
7.309	0.0491886	0.0536875	0.0731795	0.0662363	1.62747	0.126016	1.59273	1.019
7.31	0.0506518	0.0532127	0.0752052	0.068356	1.63875	0.130263	1.5962	1.02291
7.312	0.0509863	0.0527095	0.0776912	0.0696837	1.65003	0.134659	1.59946	1.0268
7.313	0.049667	0.0519022	0.0787157	0.0707315	1.66135	0.139104	1.60294	1.02935
7.314	0.0476883	0.0507237	0.0793804	0.0717767	1.67263	0.143549	1.60678	1.03019
7.315	0.0456488	0.0512804	0.0800312	0.0726384	1.6829	0.147887	1.61067	1.03086
7.316	0.0437657	0.0518423	0.0802517	0.0728736	1.6906	0.151717	1.61457	1.03153
7.318	0.0425022	0.0524699	0.0801131	0.0726133	1.69806	0.154701	1.61848	1.03228
7.319	0.0418636	0.0536194	0.0804529	0.0723528	1.70552	0.156662	1.62234	1.0335
7.32	0.0412985	0.0542558	0.080849	0.0720914	1.7105	0.158786	1.62588	1.0351
7.321	0.040731	0.0545894	0.081244	0.0712987	1.71152	0.16081	1.62912	1.0367
7.323	0.0410208	0.054846	0.0825135	0.0693725	1.71229	0.161989	1.63236	1.0383
7.324	0.0425028	0.0543826	0.0816543	0.067133	1.71306	0.161306	1.63522	1.03845
7.325	0.0442246	0.0526663	0.0805938	0.0648872	1.71383	0.16062	1.63709	1.0365
7.326	0.0459589	0.050916	0.0795269	0.063194	1.71554	0.159936	1.63838	1.03393
7.328	0.0477877	0.04916	0.0790632	0.0629611	1.72105	0.159247	1.63968	1.03154
7.329	0.0498295	0.0476834	0.0807291	0.0636741	1.72677	0.1585	1.64097	1.02939
7.33	0.0516305	0.0479673	0.0835511	0.0643937	1.73248	0.157587	1.64226	1.0278
7.331	0.053419	0.0490298	0.0864367	0.0651146	1.73787	0.15667	1.64381	1.02801
7.333	0.0552052	0.0501665	0.0893303	0.0658107	1.74039	0.155752	1.64562	1.02822
7.334	0.0562971	0.0512496	0.0925576	0.0663165	1.74282	0.154636	1.64745	1.02842
7.335	0.0552295	0.0519871	0.0962682	0.0665944	1.74523	0.152641	1.64931	1.02912
7.336	0.0539958	0.0522396	0.100001	0.0668723	1.74766	0.150568	1.65128	1.03217
7.338	0.0527715	0.0522885	0.103525	0.0670057	1.75009	0.148484	1.65335	1.03656
7.339	0.05169	0.0523438	0.106305	0.0675178	1.75144	0.146398	1.6554	1.04094
7.34	0.0524101	0.0525681	0.108047	0.0689334	1.75252	0.144023	1.65746	1.04533
7.341	0.053838	0.0543353	0.109179	0.0704559	1.75358	0.14056	1.65951	1.04951
7.343	0.0552995	0.0545967	0.110185	0.0719785	1.75452	0.13697	1.6624	1.05293
7.344	0.0567599	0.0545242	0.111187	0.0728199	1.75602	0.133385	1.66633	1.05626
7.345	0.0577658	0.0544518	0.112	0.0725179	1.75791	0.129661	1.67055	1.0596
7.346	0.0579512	0.0530228	0.11219	0.0719006	1.75997	0.12532	1.67479	1.06258
7.348	0.0581075	0.0524179	0.112102	0.0713162	1.76203	0.120782	1.67821	1.06406
7.349	0.0582638	0.0533014	0.112014	0.0709403	1.7641	0.116228	1.68101	1.06437
7.35	0.0583372	0.0543915	0.111899	0.0709868	1.76679	0.111668	1.68381	1.06468
7.351	0.058021	0.0557123	0.112039	0.0712443	1.77007	0.107884	1.68661	1.06499
7.353	0.0582384	0.0589709	0.112399	0.0714667	1.77347	0.106803	1.68941	1.06528
7.354	0.0584635	0.0616634	0.112802	0.0716953	1.77688	0.106728	1.69212	1.06553
7.355	0.0586883	0.0642445	0.113204	0.0719857	1.78093	0.106652	1.69462	1.06577
7.356	0.0606147	0.0668241	0.112919	0.0722971	1.7857	0.106901	1.69702	1.06601
7.358	0.0626488	0.0688747	0.11282	0.0721034	1.79067	0.108304	1.69942	1.06645
7.359	0.0645871	0.0695424	0.112964	0.071909	1.79564	0.110322	1.70107	1.06777
7.36	0.0662933	0.0689558	0.113108	0.0716702	1.80061	0.11235	1.70191	1.06996
7.361	0.0679894	0.0682406	0.114157	0.071123	1.80517	0.114371	1.70253	1.07215
7.363	0.0696887	0.0673869	0.115227	0.070521	1.80861	0.116421	1.70314	1.07434
7.364	0.0712025	0.0652584	0.115982	0.0699318	1.81168	0.118592	1.70369	1.07658
7.365	0.0726229	0.0661098	0.116678	0.0693451	1.81474	0.120847	1.70424	1.079
7.366	0.0740426	0.0672679	0.117372	0.0687568	1.8164	0.123103	1.70493	1.08155
7.367	0.0758831	0.0684285	0.117793	0.0678892	1.81612	0.125171	1.70588	1.0841
7.369	0.0780066	0.0707764	0.11838	0.0664598	1.81531	0.126475	1.70683	1.08668
7.37	0.0801629	0.0726295	0.119079	0.0650267	1.81449	0.127053	1.70794	1.08944
7.371	0.0823121	0.073513	0.119774	0.0636229	1.81368	0.127604	1.70956	1.09241
7.372	0.0841682	0.074323	0.119743	0.0624005	1.81299	0.128234	1.71154	1.09538
7.374	0.0865267	0.0746266	0.118331	0.0614779	1.81335	0.128888	1.71351	1.09834
7.375	0.0895428	0.0731232	0.116522	0.0606755	1.81406	0.130065	1.71549	1.10115
7.376	0.0927343	0.0725352	0.114707	0.059836	1.81478	0.133376	1.71747	1.10341
7.377	0.0957723	0.0720129	0.112901	0.0588828	1.81636	0.136735	1.71869	1.10516
7.379	0.0972421	0.0714878	0.112743	0.0583745	1.82027	0.14009	1.71819	1.10691
7.38	0.0978346	0.0721259	0.113685	0.0590852	1.82482	0.143901	1.71751	1.10857
7.381	0.0983162	0.0724891	0.114805	0.0597957	1.82937	0.149579	1.71685	1.10983
7.382	0.0987989	0.0725717	0.115922	0.0606581	1.83392	0.155247	1.71643	1.11051
7.384	0.0999937	0.072644	0.11732	0.0623609	1.83847	0.160935	1.71642	1.11127
7.385	0.101037	0.0730123	0.118337	0.0649227	1.84421	0.166607	1.71641	1.11209
7.386	0.101861	0.0746787	0.119136	0.0675865	1.85038	0.172241	1.71639	1.1129
7.387	0.102663	0.0777736	0.119913	0.0702237	1.85662	0.173039	1.71638	1.11402
7.389	0.103505	0.0808005	0.120508	0.0724998	1.86207	0.173834	1.71624	1.1163
7.39	0.104674	0.0834525	0.118885	0.0733082	1.86416	0.174633	1.71581	1.11858
7.391	0.105635	0.0860754	0.116435	0.0730057	1.86545	0.175464	1.71532	1.12086
7.392	0.106504	0.0876322	0.113995	0.0727047	1.86674	0.176489	1.71484	1.12283
7.394	0.107372	0.088486	0.111416	0.072717	1.86803	0.177519	1.71418	1.12232
7.395	0.106857	0.0892681	0.109367	0.073762	1.86927	0.17855	1.71319	1.12181
7.396	0.105924	0.0897367	0.108306	0.0747289	1.86928	0.179581	1.71215	1.1213
7.397	0.105376	0.088979	0.107443	0.0756923	1.8687	0.180721	1.71112	1.12079
7.399	0.104935	0.0878872	0.106579	0.0764595	1.8679	0.184331	1.71009	1.12029
7.4	0.104648	0.0868925	0.105685	0.0765014	1.86706	0.188548	1.70892	1.11974
7.401	0.105651	0.0858986	0.104727	0.0762591	1.86675	0.192755	1.70746	1.11919
7.402	0.105815	0.0860874	0.104088	0.0762003	1.86713	0.197057	1.70589	1.11865
7.404	0.105684	0.0859437	0.103815	0.0761373	1.86764	0.202627	1.70432	1.11815
7.405	0.105553	0.0853829	0.103542	0.076068	1.86815	0.208357	1.70218	1.11856
7.406	0.1055	0.0848218	0.103059	0.0761441	1.86866	0.214067	1.69885	1.11907
7.407	0.10597	0.0839884	0.102253	0.0775181	1.86911	0.219779	1.69511	1.11958
7.409	0.106816	0.0834975	0.10133	0.0789891	1.86938	0.225626	1.69137	1.12009
7.41	0.107722	0.0839513	0.100397	0.0804586	1.86956	0.233028	1.68763	1.12056
7.411	0.108624	0.08472	0.0995938	0.0815323	1.86974	0.24111	1.68384	1.12047
7.412	0.10899	0.0854887	0.0992395	0.0803955	1.86942	0.249161	1.67992	1.12025
7.414	0.109675	0.0862979	0.0992312	0.0787314	1.86846	0.25692	1.67592	1.12003
7.415	0.110512	0.0854638	0.0992683	0.0770561	1.8673	0.261724	1.67192	1.11981
7.416	0.111422	0.0839649	0.0993054	0.0753775	1.86614	0.26531	1.66812	1.11964
7.417	0.112565	0.0824667	0.099678	0.0744509	1.86498	0.268881	1.66477	1.11949
7.419	0.1132	0.0812716	0.10127	0.0734303	1.86353	0.272464	1.66173	1.11933
7.42	0.112806	0.0810911	0.103745	0.0724021	1.86065	0.275969	1.65829	1.11918
7.421	0.112059	0.0814226	0.106302	0.0713753	1.85679	0.278643	1.6547	1.11902
7.422	0.111313	0.0818204	0.108437	0.0703091	1.85294	0.280243	1.65111	1.11875
7.423	0.110922	0.0822176	0.109066	0.069495	1.84941	0.281647	1.64761	1.11834
7.425	0.110859	0.0820366	0.108043	0.0688277	1.84688	0.283132	1.6445	1.11793
7.426	0.110813	0.0826972	0.106453	0.0681627	1.84493	0.284671	1.6414	1.1175
7.427	0.110767	0.0837053	0.104862	0.0674958	1.84298	0.28613	1.63828	1.11689
7.428	0.11038	0.0847119	0.103628	0.0682049	1.84102	0.287565	1.63511	1.11613
7.43	0.109036	0.0855502	0.103114	0.0694478	1.83907	0.288999	1.63166	1.11536
7.431	0.107106	0.0852339	0.102925	0.0706855	1.83751	0.290434	1.62821	1.11459
7.432	0.105149	0.0839188	0.102736	0.0719318	1.83623	0.291725	1.62477	1.11382
7.433	0.10319	0.0824109	0.102524	0.0732693	1.83495	0.292397	1.62132	1.11301
7.435	0.101231	0.0809006	0.102867	0.0748326	1.83357	0.292924	1.61776	1.11207
7.436	0.0994614	0.0799573	0.1042	0.0763834	1.83134	0.293451	1.61347	1.11116
7.437	0.0978329	0.0808733	0.105929	0.0779272	1.82853	0.293539	1.60916	1.11014
7.438	0.0962014	0.0822512	0.10766	0.0794383	1.82572	0.291764	1.60488	1.10947
7.44	0.0948227	0.0836382	0.110013	0.0784766	1.82291	0.289598	1.60091	1.10947
7.441	0.0949323	0.0846701	0.111699	0.0772738	1.82011	0.28742	1.59904	1.10962
7.442	0.0959733	0.0841638	0.112726	0.0760677	1.81857	0.285243	1.5974	1.10977
7.443	0.0970131	0.0831823	0.11373	0.0748832	1.81838	0.282467	1.59576	1.10991
7.445	0.0980525	0.0820812	0.114495	0.0741698	1.81855	0.274068	1.59413	1.11006
7.446	0.0980231	0.0808831	0.114919	0.0734084	1.81871	0.264619	1.59268	1.11228
7.447	0.0969758	0.0805845	0.11497	0.0725675	1.81794	0.255133	1.59242	1.11517
7.448	0.0957308	0.0809737	0.11478	0.0717263	1.81658	0.24562	1.59263	1.11809
7.45	0.0944856	0.0809941	0.114615	0.0709054	1.81527	0.240257	1.59284	1.12077
7.451	0.0939307	0.0810145	0.11483	0.0704576	1.81393	0.23567	1.59311	1.12241
7.452	0.0942144	0.0804315	0.116411	0.070103	1.81245	0.231075	1.59372	1.12387
7.453	0.0947504	0.078922	0.119431	0.0697506	1.81058	0.226448	1.5944	1.12532
7.455	0.0952855	0.0771203	0.122453	0.0694292	1.80754	0.221867	1.59509	1.12677
7.456	0.0958217	0.0753421	0.1254	0.0689637	1.80368	0.221751	1.59578	1.12823
7.457	0.0971085	0.0736154	0.127587	0.0672733	1.79985	0.222341	1.59664	1.1293
7.458	0.0993113	0.0723989	0.128305	0.065152	1.79653	0.222932	1.59856	1.13006
7.46	0.101792	0.0725986	0.128561	0.0630091	1.79452	0.223518	1.60165	1.13078
7.461	0.104278	0.0737163	0.128826	0.0608236	1.79279	0.221865	1.60474	1.13149
7.462	0.106368	0.0748336	0.129201	0.0588911	1.79107	0.219339	1.60793	1.13224
7.463	0.10693	0.0765933	0.129952	0.0576579	1.78935	0.216732	1.61143	1.13299
7.465	0.106804	0.0783283	0.131062	0.0566331	1.78773	0.21413	1.61505	1.13375
7.466	0.106686	0.0792727	0.132177	0.0556025	1.78657	0.211531	1.61868	1.1345
7.467	0.106521	0.0799918	0.132903	0.0554861	1.78591	0.207724	1.62232	1.13525
7.468	0.106102	0.0806389	0.132809	0.0561643	1.78525	0.203465	1.62596	1.13636
7.47	0.105256	0.080788	0.132581	0.0569738	1.78464	0.199151	1.62969	1.13891
7.471	0.104294	0.0810767	0.132465	0.057771	1.78418	0.194862	1.63364	1.14162
7.472	0.103333	0.0817836	0.132381	0.0585676	1.78386	0.18906	1.6376	1.14434
7.473	0.102556	0.0824888	0.132534	0.0595394	1.78353	0.182437	1.64206	1.14757
7.474	0.102427	0.083138	0.132776	0.0618453	1.78321	0.175828	1.64673	1.151
7.476	0.102876	0.0835405	0.132657	0.0645464	1.78272	0.169692	1.65155	1.15444
7.477	0.103379	0.0837372	0.132538	0.0672434	1.78133	0.164078	1.65638	1.15789
7.478	0.103881	0.0838988	0.132694	0.0699398	1.77887	0.160491	1.66122	1.16133
7.479	0.104259	0.0840943	0.133217	0.0719708	1.77641	0.1595	1.66604	1.16477
7.481	0.104273	0.0841523	0.13362	0.0735472	1.77414	0.15953	1.67087	1.1667
7.482	0.104052	0.083727	0.133981	0.07505	1.77303	0.15956	1.6724	1.16851
7.483	0.103831	0.0830357	0.134342	0.0765567	1.77326	0.160059	1.67363	1.17032
7.484	0.103733	0.0823449	0.134932	0.0767236	1.77349	0.161561	1.67486	1.17223
7.486	0.103595	0.0818335	0.136164	0.0766407	1.77372	0.163499	1.67605	1.17429
7.487	0.103026	0.082076	0.137843	0.0765749	1.77395	0.165441	1.67682	1.17628
7.488	0.102411	0.082748	0.139521	0.076509	1.7731	0.167384	1.67757	1.17803
7.489	0.101655	0.0834208	0.140876	0.0767858	1.77052	0.168536	1.67832	1.17986
7.491	0.100727	0.0840919	0.141041	0.0761998	1.76776	0.168441	1.67907	1.18186
7.492	0.100107	0.0846491	0.14021	0.0749123	1.765	0.167892	1.67981	1.18395
7.493	0.0998613	0.0852262	0.139381	0.0735127	1.76197	0.167342	1.6815	1.18607
7.494	0.0996156	0.0858541	0.138549	0.0720731	1.75853	0.166908	1.68386	1.1882
7.496	0.0988096	0.086432	0.138116	0.070153	1.75509	0.16701	1.68628	1.19034
7.497	0.0973745	0.0869	0.138184	0.0678173	1.75166	0.16737	1.68868	1.19267
7.498	0.0962421	0.0870943	0.138266	0.0654266	1.74822	0.167728	1.69189	1.19509
7.499	0.0951746	0.0868736	0.138345	0.0630396	1.74534	0.168087	1.69514	1.19752
7.501	0.0944054	0.0866522	0.138501	0.0616145	1.74373	0.168851	1.6984	1.19995
7.502	0.0942375	0.0864308	0.139019	0.0630706	1.74289	0.170763	1.70164	1.20237
7.503	0.0941948	0.0866366	0.138953	0.0655679	1.74211	0.173155	1.7049	1.20568
7.504	0.0939649	0.0880858	0.138886	0.0681705	1.74104	0.175567	1.70795	1.21034
7.506	0.0937344	0.090166	0.138832	0.070715	1.73795	0.178467	1.70914	1.21546
7.507	0.0941801	0.0922464	0.139008	0.0724151	1.73406	0.186132	1.71029	1.22056
7.508	0.0958191	0.0944528	0.140093	0.0732721	1.73018	0.195852	1.71145	1.22401
7.509	0.0979454	0.0963829	0.141348	0.074023	1.72629	0.205542	1.71132	1.22643
7.511	0.100123	0.0971709	0.142598	0.074834	1.72242	0.215248	1.71064	1.22877
7.512	0.101894	0.0979577	0.143624	0.0756828	1.7188	0.22494	1.70995	1.2311
7.513	0.102374	0.0987433	0.143173	0.07634	1.7158	0.235034	1.70926	1.23344
7.514	0.101362	0.0994788	0.141022	0.0768257	1.71279	0.245278	1.70856	1.23552
7.516	0.0997285	0.100336	0.138869	0.0772958	1.70995	0.255515	1.70785	1.2369
7.517	0.0980951	0.101628	0.136709	0.0777649	1.70828	0.265796	1.7054	1.23802
7.518	0.096292	0.102918	0.134657	0.0783578	1.70761	0.272299	1.70253	1.23913
7.519	0.0946774	0.104385	0.13308	0.0791668	1.70693	0.277354	1.69962	1.24056
7.521	0.0934599	0.106335	0.131723	0.0800646	1.70625	0.28241	1.69574	1.24232
7.522	0.0921814	0.108588	0.130371	0.0809635	1.70562	0.287474	1.69046	1.24418
7.523	0.0908514	0.110842	0.129029	0.0821391	1.70558	0.292534	1.68547	1.24604
7.524	0.0901154	0.113086	0.127902	0.0839436	1.70741	0.298743	1.68107	1.24789
7.526	0.0903809	0.114353	0.127344	0.0860514	1.70924	0.305864	1.67628	1.24975
7.527	0.0908691	0.113561	0.126787	0.0881654	1.71103	0.313135	1.6711	1.25072
7.528	0.091359	0.11216	0.12623	0.0902796	1.71241	0.320305	1.66606	1.25124
7.529	0.0916244	0.11076	0.125984	0.0903432	1.71318	0.327635	1.66121	1.25173
7.53	0.0910148	0.109595	0.127022	0.0885583	1.71395	0.335279	1.65642	1.25194
7.532	0.0907895	0.109548	0.128782	0.086445	1.71473	0.343576	1.65156	1.25088
7.533	0.0905648	0.110675	0.130542	0.0843351	1.71551	0.352521	1.64607	1.24941
7.534	0.0904901	0.111801	0.132244	0.0824793	1.71617	0.361489	1.64033	1.24794
7.535	0.0911312	0.112928	0.133258	0.0811704	1.71641	0.370444	1.63459	1.24647
7.537	0.0922085	0.114027	0.132685	0.0800869	1.71655	0.37939	1.62884	1.24501
7.538	0.0931822	0.115092	0.132112	0.0790053	1.71679	0.388343	1.62308	1.24235
7.539	0.0941568	0.116163	0.131538	0.0779311	1.71776	0.397287	1.61769	1.23879
7.54	0.0949726	0.117232	0.130699	0.0767221	1.72004	0.404465	1.61328	1.23534
7.542	0.0952327	0.118046	0.128917	0.0754037	1.72232	0.408222	1.60916	1.23214
7.543	0.0954842	0.118097	0.126624	0.0740679	1.7246	0.410494	1.60504	1.22956
7.544	0.0957356	0.117593	0.124336	0.0727303	1.72689	0.412776	1.6036	1.22753
7.545	0.0960181	0.117087	0.122067	0.0710434	1.72958	0.415066	1.60308	1.22544
7.547	0.0963582	0.116582	0.12005	0.069463	1.73395	0.417217	1.60255	1.22336
7.548	0.0965422	0.116375	0.11858	0.0680344	1.73955	0.419006	1.60203	1.22127
7.549	0.0966989	0.116494	0.117118	0.0666009	1.74515	0.420561	1.60151	1.21866
7.55	0.0968581	0.116536	0.115725	0.0651716	1.75148	0.422121	1.60085	1.21506
7.552	0.0971363	0.116582	0.114608	0.0644237	1.75986	0.424279	1.59885	1.21104
7.553	0.0978739	0.116579	0.114603	0.0639241	1.76845	0.427691	1.59644	1.20702
7.554	0.0990016	0.116182	0.116139	0.0633858	1.77685	0.431734	1.59404	1.20299
7.555	0.100127	0.115875	0.117732	0.0628482	1.78461	0.435781	1.59088	1.19891
7.557	0.101449	0.115567	0.119328	0.0625091	1.79176	0.43984	1.58697	1.19483
7.558	0.103787	0.115276	0.120926	0.0629701	1.80015	0.444152	1.5829	1.19076
7.559	0.107464	0.115265	0.120956	0.0637442	1.80958	0.449396	1.57885	1.18668
7.56	0.111132	0.116413	0.120948	0.0644876	1.81907	0.455284	1.5748	1.18283
7.562	0.114697	0.117968	0.120939	0.0651607	1.82858	0.461166	1.57075	1.17976
7.563	0.11742	0.119521	0.120931	0.0652452	1.83686	0.466761	1.56818	1.17725
7.564	0.118455	0.121035	0.120713	0.0643841	1.84387	0.471317	1.56665	1.17473
7.565	0.118997	0.12216	0.120456	0.0631063	1.85082	0.475172	1.56527	1.17155
7.567	0.119541	0.12229	0.120197	0.0618279	1.85781	0.479034	1.56407	1.16701
7.568	0.12076	0.122218	0.119938	0.0605511	1.86479	0.482892	1.56443	1.16182
7.569	0.12321	0.122145	0.119673	0.0593014	1.87177	0.486542	1.56515	1.15665
7.57	0.125007	0.122171	0.119359	0.0580847	1.87667	0.489209	1.56587	1.15147
7.572	0.126759	0.122579	0.119044	0.0568649	1.88128	0.49116	1.56659	1.14628
7.573	0.128153	0.122502	0.118728	0.0556463	1.8859	0.493108	1.56731	1.13981
7.574	0.128675	0.122425	0.118439	0.0548998	1.89031	0.495053	1.56872	1.1318
7.575	0.128535	0.122048	0.119232	0.0553493	1.89409	0.496701	1.57126	1.12348
7.577	0.128962	0.120377	0.12109	0.0565102	1.8978	0.498103	1.57375	1.11533
7.578	0.129396	0.118962	0.122939	0.0576724	1.90155	0.499505	1.57611	1.10782
7.579	0.129832	0.117671	0.12479	0.0587794	1.90529	0.500909	1.57954	1.10073
7.58	0.130798	0.116467	0.126644	0.0592764	1.90901	0.502313	1.58421	1.09362
7.582	0.1322	0.11586	0.12833	0.0590298	1.91224	0.504486	1.58916	1.08651
7.583	0.13361	0.116022	0.129982	0.0587842	1.91534	0.507095	1.5941	1.0794
7.584	0.135029	0.115477	0.131649	0.0585388	1.91842	0.509635	1.59905	1.07392
7.585	0.137292	0.114933	0.133307	0.0584622	1.9212	0.512419	1.60437	1.07051
7.586	0.140253	0.114199	0.135081	0.0586417	1.92178	0.514993	1.61085	1.06768
7.588	0.142489	0.112988	0.136144	0.0588597	1.92236	0.516216	1.6181	1.06485
7.589	0.144732	0.1125	0.137212	0.0590782	1.92294	0.516938	1.62535	1.06271
7.59	0.146912	0.112138	0.138283	0.0592165	1.92352	0.517661	1.63241	1.06119
7.591	0.147142	0.111785	0.139183	0.060046	1.92414	0.51838	1.63924	1.05973
7.593	0.148634	0.111386	0.138203	0.0618556	1.92573	0.519594	1.64599	1.05829
7.594	0.150123	0.110566	0.137049	0.0636665	1.92864	0.522231	1.65275	1.05696
7.595	0.151603	0.109195	0.135892	0.065471	1.93155	0.525019	1.65952	1.05508
7.596	0.152696	0.107823	0.134865	0.0660908	1.93448	0.527801	1.66609	1.05158
7.598	0.152693	0.106257	0.135254	0.0648465	1.9379	0.530594	1.67077	1.04636
7.599	0.15163	0.10409	0.137546	0.0630909	1.94144	0.533403	1.67412	1.04115
7.6	0.150565	0.101909	0.139853	0.061335	1.94498	0.536223	1.67747	1.03632
7.601	0.149448	0.0998189	0.142145	0.0598655	1.9485	0.539036	1.68053	1.03284
7.603	0.147598	0.0979338	0.144347	0.0592652	1.95204	0.541854	1.68274	1.02986
7.604	0.146401	0.0962612	0.146248	0.0592745	1.95536	0.544693	1.68446	1.02688
7.605	0.1452	0.0952213	0.14811	0.0593098	1.95771	0.547602	1.68618	1.02391
7.606	0.143992	0.0949438	0.15015	0.0593451	1.96004	0.550531	1.68791	1.02116
7.608	0.14264	0.0947208	0.152349	0.058774	1.96219	0.553466	1.68963	1.0196
7.609	0.141021	0.094499	0.154465	0.0582063	1.96277	0.556493	1.69198	1.01956
7.61	0.13928	0.0958048	0.156061	0.0582681	1.96201	0.559847	1.69482	1.01952
7.611	0.137555	0.0969316	0.157545	0.0583298	1.96107	0.563492	1.69771	1.0198
7.613	0.136171	0.0980434	0.159023	0.0585331	1.9601	0.567126	1.70071	1.02114
7.614	0.136282	0.0991577	0.160315	0.0582855	1.95912	0.570789	1.70481	1.02304
7.615	0.136318	0.0999668	0.159281	0.0574418	1.95813	0.574631	1.70956	1.02493
7.616	0.136354	0.100494	0.157363	0.0565102	1.9566	0.579148	1.71433	1.02683
7.618	0.13635	0.101306	0.155356	0.0554665	1.95493	0.584253	1.7191	1.02872
7.619	0.135958	0.102126	0.153356	0.0548923	1.95325	0.589357	1.72387	1.03174
7.62	0.134763	0.102947	0.152007	0.0562703	1.95136	0.59427	1.72993	1.03736
7.621	0.133153	0.103943	0.151708	0.0572051	1.9489	0.598385	1.73712	1.04299
7.623	0.131576	0.103971	0.151589	0.0581411	1.94632	0.60165	1.7445	1.04845
7.624	0.130595	0.103976	0.151469	0.059077	1.94373	0.604913	1.75189	1.05327
7.625	0.132	0.10398	0.151276	0.0600808	1.94115	0.608174	1.75807	1.05732
7.626	0.134336	0.103329	0.150517	0.0613577	1.93856	0.611704	1.76305	1.06136
7.628	0.136605	0.101922	0.1494	0.0627425	1.9346	0.616818	1.76775	1.06543
7.629	0.139155	0.100689	0.148244	0.0641223	1.92999	0.62392	1.77234	1.06949
7.63	0.140433	0.0994478	0.147084	0.0655081	1.9253	0.631028	1.77652	1.07338
7.631	0.139006	0.098217	0.14645	0.0670024	1.9206	0.638279	1.77971	1.07697
7.633	0.136602	0.099657	0.14568	0.0688079	1.91769	0.646333	1.78149	1.08048
7.634	0.134098	0.100126	0.14488	0.0706087	1.91532	0.655317	1.78241	1.08398
7.635	0.131206	0.1006	0.144079	0.072338	1.913	0.663859	1.78333	1.08835
7.636	0.127592	0.101034	0.143278	0.0734856	1.91068	0.671713	1.78398	1.09459
7.637	0.125285	0.0999186	0.143426	0.0732344	1.90837	0.679478	1.78368	1.10122
7.639	0.123243	0.0993888	0.143852	0.0720952	1.90688	0.68925	1.78257	1.10785
7.64	0.121202	0.0999269	0.144296	0.070959	1.90609	0.704354	1.78146	1.11447
7.641	0.120343	0.100464	0.144739	0.0698118	1.9054	0.719546	1.78035	1.12137
7.642	0.119734	0.101005	0.145478	0.0689549	1.90471	0.734712	1.77906	1.12904
7.644	0.119082	0.101111	0.14635	0.0690118	1.90446	0.74974	1.7772	1.1372
7.645	0.118422	0.0995189	0.147236	0.0690691	1.90439	0.76335	1.77486	1.14536
7.646	0.118007	0.0979249	0.148117	0.0691579	1.90434	0.776934	1.77252	1.1522
7.647	0.117883	0.0963571	0.148599	0.0691532	1.90429	0.790571	1.76993	1.15649
7.649	0.116711	0.0952927	0.14718	0.0685379	1.90424	0.804197	1.76631	1.15974
7.65	0.115384	0.0951911	0.145439	0.0676681	1.90295	0.817716	1.76167	1.16337
7.651	0.11406	0.0956288	0.143692	0.0667963	1.90023	0.82936	1.75703	1.16724
7.652	0.112138	0.0961368	0.141945	0.0661335	1.89733	0.840823	1.75238	1.17114
7.654	0.111826	0.0976149	0.140117	0.0661512	1.89443	0.852294	1.74786	1.17579
7.655	0.111716	0.100222	0.139894	0.0665191	1.89071	0.86357	1.74405	1.18192
7.656	0.111606	0.102382	0.139757	0.0668861	1.88563	0.873137	1.74108	1.18804
7.657	0.11137	0.104643	0.139635	0.0670282	1.88041	0.882547	1.7381	1.19432
7.659	0.11114	0.10712	0.13994	0.066933	1.8752	0.891932	1.73524	1.20245
7.66	0.111224	0.109127	0.140528	0.0677259	1.86998	0.901314	1.73381	1.21236
7.661	0.111339	0.111492	0.140739	0.068898	1.86465	0.91131	1.73425	1.22223
7.662	0.111453	0.114182	0.140665	0.0700732	1.85937	0.926109	1.73468	1.23215
7.664	0.112051	0.116918	0.140592	0.0714069	1.85373	0.942093	1.73512	1.24201
7.665	0.113583	0.119869	0.139562	0.0728827	1.8476	0.958051	1.73556	1.25178
7.666	0.115188	0.123078	0.138093	0.0739069	1.84133	0.973942	1.73725	1.26042
7.667	0.116794	0.126045	0.136677	0.0748688	1.83576	0.989892	1.74075	1.26904
7.669	0.117699	0.128927	0.13526	0.0757383	1.83064	1.00578	1.74423	1.27755
7.67	0.117627	0.131804	0.134353	0.0765873	1.82552	1.02161	1.74773	1.28505
7.671	0.117633	0.132641	0.134535	0.0790778	1.82039	1.03739	1.75079	1.29074
7.672	0.117646	0.131418	0.135192	0.0815913	1.81526	1.0533	1.75319	1.29642
7.674	0.117659	0.129245	0.135872	0.0840875	1.81082	1.06957	1.75552	1.30211
7.675	0.12075	0.126926	0.136549	0.0865934	1.8069	1.08627	1.75785	1.3078
7.676	0.122712	0.125262	0.113896	0.0888151	1.76586	1.2404	1.72212	1.31747
7.677	0.113901	0.103866	0.10755	0.101447	1.75998	1.33397	1.72099	1.38089
7.679	0.120275	0.100814	0.102361	0.0930527	1.75705	1.3762	1.72813	1.39599
7.68	0.125018	0.0959739	0.0986954	0.0863837	1.75835	1.41226	1.73523	1.40745
7.681	0.132054	0.0931312	0.0966659	0.0825518	1.7599	1.44284	1.73994	1.41849
7.682	0.139195	0.0933723	0.0945346	0.0796255	1.7599	1.46478	1.74038	1.43113
7.684	0.144307	0.0937337	0.0926467	0.0770337	1.75917	1.48179	1.74009	1.44255
7.685	0.146301	0.0930344	0.0909196	0.0751667	1.75849	1.49733	1.73987	1.45215
7.686	0.147742	0.0918164	0.0891153	0.0736085	1.75785	1.51188	1.74022	1.46019
7.687	0.149087	0.0906657	0.0873276	0.0721394	1.75721	1.52681	1.74123	1.46783
7.689	0.150918	0.0895707	0.0855673	0.0706185	1.75621	1.54316	1.74219	1.47519
7.69	0.15225	0.0913906	0.0844517	0.0678623	1.75505	1.55994	1.74316	1.48255
7.691	0.153293	0.0938031	0.0849658	0.0645456	1.75389	1.57725	1.74408	1.4899
7.692	0.154337	0.0961426	0.0859013	0.061229	1.75373	1.59672	1.74467	1.49732
7.693	0.155219	0.0984733	0.0868403	0.0579003	1.755	1.61824	1.74491	1.50474
7.695	0.156142	0.100689	0.0871043	0.0544761	1.75669	1.63988	1.74516	1.51196
7.696	0.157225	0.101773	0.0862263	0.0504837	1.75837	1.66156	1.74533	1.51829
7.697	0.158357	0.101481	0.0851184	0.0464195	1.76006	1.68327	1.74496	1.52342
7.698	0.159491	0.101092	0.0840173	0.0423309	1.76175	1.70524	1.74353	1.52856
7.7	0.161244	0.100701	0.0829198	0.0384702	1.76413	1.73007	1.74211	1.53352
7.701	0.1638	0.0986943	0.0830137	0.0365093	1.76706	1.76	1.74069	1.53804
7.702	0.166549	0.0970956	0.0822676	0.0364925	1.77012	1.78995	1.73932	1.54239
7.703	0.169297	0.0956029	0.0812451	0.0364758	1.7735	1.81916	1.73842	1.54753
7.705	0.172051	0.0941147	0.0802232	0.0364591	1.77748	1.84358	1.73835	1.5528
7.706	0.174088	0.0935296	0.079335	0.0364292	1.78165	1.86691	1.73829	1.55806
7.707	0.175812	0.0936204	0.0798873	0.0362747	1.78581	1.89029	1.73823	1.56334
7.708	0.177499	0.0933472	0.0810683	0.0358815	1.78997	1.91372	1.73742	1.56981
7.71	0.179186	0.0930908	0.0822834	0.0354862	1.79413	1.93705	1.7343	1.57635
7.711	0.181873	0.0927365	0.0833689	0.0349933	1.79747	1.96075	1.73119	1.58287
7.712	0.186009	0.091635	0.0838988	0.03393	1.79859	1.98653	1.72805	1.58942
7.713	0.190463	0.0917912	0.0835504	0.0326406	1.79911	2.01277	1.72491	1.59595
7.715	0.194915	0.09306	0.0826506	0.0313463	1.79959	2.03891	1.72137	1.60428
7.716	0.199361	0.0944388	0.0817479	0.0300318	1.79939	2.06472	1.71669	1.61288
7.717	0.201103	0.0950338	0.0809636	0.0285282	1.79877	2.09026	1.71202	1.62149
7.718	0.201865	0.0941642	0.0808518	0.0266242	1.79803	2.11567	1.70734	1.63007
7.72	0.202548	0.0921994	0.0812513	0.0247557	1.79728	2.1411	1.7039	1.63737
7.721	0.203235	0.0899614	0.0816499	0.0230124	1.79652	2.16659	1.70388	1.64427
7.722	0.204374	0.0879075	0.082049	0.0214359	1.79586	2.19286	1.70463	1.65118
7.723	0.206565	0.0878258	0.0832027	0.0191064	1.79567	2.2234	1.70538	1.65808
7.725	0.208956	0.0906257	0.0871055	0.0155155	1.79592	2.25556	1.70614	1.66497
7.726	0.211352	0.094369	0.0927678	0.0117225	1.79616	2.28778	1.70748	1.67187
7.727	0.213533	0.0981221	0.0984385	0.0079212	1.79662	2.31879	1.71107	1.67881
7.728	0.216066	0.101474	0.104207	0.0041222	1.79745	2.34517	1.71673	1.68572
7.73	0.218698	0.10452	0.108679	0.0025088	1.79844	2.37151	1.72238	1.69258
7.731	0.221305	0.10754	0.111683	0.0017346	1.79943	2.3979	1.72675	1.69864
7.732	0.22375	0.110583	0.114385	0.0010365	1.80042	2.42432	1.72778	1.70386
7.733	0.225352	0.113649	0.11709	0.0003401	1.80132	2.45149	1.72761	1.70902
7.735	0.225359	0.1165	0.12016	0	1.80137	2.48255	1.72745	1.71422
7.736	0.224331	0.118113	0.123314	0.0015644	1.80064	2.51777	1.7273	1.71943
7.737	0.223274	0.119237	0.126332	0.0033679	1.7999	2.55302	1.72712	1.72614
7.738	0.222184	0.120364	0.129344	0.0051719	1.79845	2.58772	1.72677	1.73434
7.74	0.220973	0.121242	0.13205	0.0069759	1.79558	2.62091	1.7254	1.74251
7.741	0.219693	0.121925	0.133137	0.0096611	1.79201	2.65327	1.72402	1.75063
7.742	0.218419	0.122558	0.133156	0.0122951	1.78844	2.68346	1.72265	1.75785
7.743	0.217145	0.123184	0.133103	0.0149018	1.78487	2.71081	1.72335	1.76309
7.744	0.215391	0.123627	0.13305	0.0175164	1.7813	2.74117	1.7261	1.76834
7.746	0.21356	0.124038	0.13353	0.0192604	1.77785	2.77401	1.72887	1.77357
7.747	0.211983	0.125187	0.134179	0.019437	1.77452	2.81095	1.73162	1.77883
7.748	0.210406	0.126602	0.13472	0.0194777	1.7712	2.84838	1.73437	1.78393
7.749	0.209252	0.128014	0.135264	0.0195183	1.76791	2.88589	1.73719	1.78711
7.751	0.208814	0.128268	0.135634	0.0195591	1.76492	2.92034	1.74227	1.79026
7.752	0.208607	0.125721	0.135376	0.0213972	1.76216	2.95182	1.74734	1.79344
7.753	0.20835	0.121777	0.134744	0.0239067	1.7594	2.983	1.75241	1.79649
7.754	0.208093	0.117622	0.134075	0.0264557	1.75665	3.01419	1.75779	1.79911
7.756	0.20754	0.114116	0.133405	0.0289994	1.75389	3.04534	1.7636	1.80187
7.757	0.206975	0.111533	0.134142	0.0314892	1.75135	3.07676	1.76941	1.8049
7.758	0.206554	0.109382	0.136487	0.0339145	1.74903	3.11098	1.77519	1.80801
7.759	0.206132	0.107306	0.139289	0.0363402	1.74676	3.14605	1.781	1.81113
7.761	0.205564	0.10533	0.142086	0.0387669	1.74449	3.18113	1.78687	1.81489
7.762	0.204133	0.104281	0.145255	0.0412018	1.74167	3.21394	1.79416	1.81982
7.763	0.201916	0.104463	0.147506	0.0418606	1.73821	3.24113	1.8018	1.82502
7.764	0.199514	0.10529	0.1491	0.0411099	1.73458	3.268	1.80947	1.83021
7.766	0.197112	0.10628	0.150704	0.0403142	1.73094	3.2948	1.81673	1.83532
7.767	0.194598	0.107389	0.152356	0.0395175	1.72736	3.32177	1.82304	1.84038
7.768	0.19222	0.108285	0.15282	0.0390663	1.72203	3.34856	1.8293	1.84544
7.769	0.189969	0.108355	0.151232	0.0389936	1.71466	3.3811	1.8356	1.85051
7.771	0.187716	0.107922	0.149544	0.0389259	1.70594	3.41931	1.84188	1.85559
7.772	0.185865	0.10741	0.147852	0.0388583	1.69633	3.45755	1.84815	1.86148
7.773	0.184836	0.106136	0.147257	0.0387915	1.687	3.49588	1.85431	1.87091
7.774	0.183915	0.104655	0.150408	0.0391429	1.6792	3.53184	1.86041	1.88117
7.776	0.182866	0.103729	0.156663	0.0397922	1.67323	3.5671	1.86653	1.89146
7.777	0.181818	0.102803	0.162893	0.0405658	1.6673	3.60264	1.87277	1.90024
7.778	0.1804	0.101513	0.169136	0.0413835	1.66133	3.63803	1.8804	1.90849
7.779	0.178619	0.10029	0.174443	0.0424717	1.65647	3.67355	1.88803	1.9167
7.781	0.176755	0.0999112	0.177928	0.0442973	1.65523	3.71043	1.89568	1.92489
7.782	0.17489	0.0999321	0.181037	0.0464118	1.65588	3.7513	1.90336	1.93314
7.783	0.172879	0.100383	0.184153	0.0485319	1.65654	3.79178	1.91087	1.94128
7.784	0.170663	0.102113	0.187039	0.0506552	1.65713	3.83243	1.91715	1.9531
7.786	0.168635	0.103377	0.189577	0.0516571	1.65735	3.86844	1.92132	1.96572
7.787	0.16674	0.10342	0.192277	0.0520868	1.65701	3.9024	1.92546	1.97834
7.788	0.164751	0.103463	0.195194	0.0524863	1.65666	3.9364	1.92934	1.99099
7.789	0.162786	0.102987	0.198108	0.0528868	1.65632	3.97037	1.93117	2.00359
7.791	0.1616	0.102144	0.201009	0.0540729	1.65562	4.00437	1.93055	2.01621
7.792	0.161149	0.101517	0.203769	0.0553353	1.6538	4.03853	1.92987	2.02884
7.793	0.160699	0.101009	0.206366	0.0564848	1.65124	4.07483	1.92914	2.04152
7.794	0.160251	0.100584	0.208968	0.0576358	1.64866	4.11099	1.92839	2.05413
7.796	0.160305	0.100544	0.21128	0.0587185	1.64615	4.14332	1.92765	2.0688
7.797	0.16122	0.100732	0.212481	0.0596496	1.64427	4.1716	1.92962	2.08467
7.798	0.162079	0.100867	0.21272	0.0607403	1.64343	4.19894	1.93221	2.1007
7.799	0.162939	0.101002	0.212903	0.0619085	1.64258	4.22646	1.93479	2.11549
7.8	0.163221	0.100901	0.213085	0.0630752	1.64174	4.25428	1.93757	2.12878
7.802	0.162244	0.10063	0.214645	0.0642532	1.64162	4.28207	1.94121	2.14184
7.803	0.160775	0.100431	0.218256	0.0643452	1.64398	4.30989	1.94502	2.15489
7.804	0.159301	0.100271	0.222293	0.0639253	1.64834	4.34112	1.94881	2.16797
7.805	0.157936	0.100079	0.226309	0.0634648	1.65272	4.37503	1.95262	2.18098
7.807	0.158289	0.0998751	0.230147	0.0628914	1.6571	4.40935	1.95642	2.19557
7.808	0.161101	0.0998934	0.23304	0.0618918	1.66139	4.44366	1.96212	2.2113
7.809	0.164145	0.100075	0.235079	0.0617406	1.66553	4.47456	1.96863	2.2287
7.81	0.1672	0.100257	0.23712	0.0619052	1.66965	4.50427	1.97524	2.24749
7.812	0.169635	0.101162	0.239163	0.0620696	1.67377	4.53405	1.98184	2.26785
7.813	0.17016	0.10368	0.240882	0.0625333	1.67803	4.5638	1.98643	2.28911
7.814	0.169248	0.106913	0.242345	0.0626352	1.68304	4.59364	1.99072	2.31035
7.815	0.168333	0.109871	0.243883	0.062537	1.6889	4.62737	1.99499	2.33158
7.817	0.167419	0.11259	0.24533	0.0624196	1.69474	4.66608	1.99928	2.35275
7.818	0.167336	0.114865	0.246615	0.0625875	1.70059	4.7059	2.00356	2.37419
7.819	0.168538	0.115876	0.247498	0.063561	1.70631	4.7459	2.01102	2.39764
7.82	0.170013	0.116265	0.247241	0.0648603	1.7116	4.78317	2.02038	2.42227
7.822	0.17149	0.116652	0.246978	0.0661981	1.71643	4.81941	2.02996	2.44686
7.823	0.172855	0.117091	0.246716	0.0675349	1.72096	4.8553	2.03952	2.47106
7.824	0.174024	0.117476	0.246726	0.0694749	1.72599	4.89123	2.04781	2.49415
7.825	0.175116	0.117318	0.247921	0.0723001	1.73159	4.92718	2.05558	2.51669
7.827	0.17621	0.117158	0.249067	0.0754896	1.73974	4.96613	2.06331	2.53929
7.828	0.177304	0.116999	0.250209	0.0783806	1.74894	5.00999	2.07106	2.5619
7.829	0.179234	0.116456	0.251465	0.0812036	1.75815	5.05504	2.07877	2.58443
7.83	0.182149	0.114842	0.253925	0.0836621	1.76777	5.09991	2.08763	2.60835
7.832	0.185104	0.112973	0.259357	0.085024	1.78134	5.14011	2.09828	2.63313
7.833	0.188054	0.111103	0.26479	0.0856655	1.79649	5.17458	2.10911	2.65799
7.834	0.190824	0.109629	0.270244	0.0863077	1.81171	5.20805	2.11999	2.68217
7.835	0.192763	0.110088	0.274942	0.0865865	1.82688	5.24151	2.13093	2.70338
7.837	0.194042	0.112849	0.27601	0.0865325	1.84196	5.27502	2.14197	2.72296
7.838	0.19529	0.115602	0.273426	0.0865402	1.85638	5.31091	2.15301	2.74261
7.839	0.196433	0.118346	0.270834	0.0865779	1.87027	5.3526	2.16403	2.76228
7.84	0.197484	0.12141	0.268212	0.0865912	1.8841	5.39544	2.17508	2.78185
7.842	0.198569	0.125264	0.265935	0.0864037	1.89745	5.43802	2.18735	2.80223
7.843	0.199933	0.12937	0.265072	0.0858385	1.90699	5.47938	2.20111	2.82325
7.844	0.201297	0.133489	0.264401	0.0850785	1.91423	5.51734	2.21418	2.84435
7.845	0.202821	0.137293	0.26373	0.0843178	1.92145	5.55467	2.22842	2.86548
7.847	0.20526	0.139822	0.262942	0.0843411	1.92871	5.59214	2.24426	2.8836
7.848	0.208601	0.14098	0.262059	0.0858032	1.93592	5.62823	2.26219	2.90026
7.849	0.21195	0.142136	0.26187	0.0879145	1.94299	5.66089	2.28115	2.91697
7.85	0.215304	0.143294	0.26168	0.0900236	1.94966	5.6995	2.30002	2.93363
7.852	0.218499	0.144653	0.261484	0.0918656	1.95632	5.74411	2.31888	2.95027
7.853	0.221122	0.146477	0.261214	0.0926034	1.96319	5.79072	2.33829	2.96761
7.854	0.223679	0.148474	0.26079	0.0922036	1.97116	5.83734	2.36173	2.98569
7.855	0.22624	0.150472	0.260358	0.0914671	1.98007	5.8828	2.38746	3.00408
7.856	0.228461	0.152348	0.259926	0.0907448	1.98896	5.9269	2.41326	3.02251
7.858	0.228815	0.153269	0.259863	0.0902458	1.99786	5.97091	2.43906	3.03923
7.859	0.226789	0.152889	0.261002	0.0901149	2.00676	6.01504	2.46272	3.05434
7.86	0.224759	0.15251	0.262899	0.0901383	2.01529	6.0591	2.48517	3.06777
7.861	0.222786	0.152129	0.264791	0.0901616	2.02219	6.10735	2.50764	3.08067
7.863	0.221918	0.152378	0.266738	0.0897448	2.0289	6.15919	2.53012	3.09432
7.864	0.224185	0.154221	0.268238	0.0888195	2.03519	6.21139	2.55256	3.10988
7.865	0.227248	0.156987	0.268473	0.0877537	2.03917	6.26357	2.57463	3.12857
7.866	0.230322	0.159761	0.268708	0.0866851	2.04067	6.31311	2.59643	3.15023
7.868	0.232983	0.162388	0.268942	0.0857042	2.04216	6.35957	2.61824	3.1719
7.869	0.233606	0.164374	0.269271	0.0856533	2.04366	6.4051	2.64004	3.19236
7.87	0.231802	0.165429	0.269905	0.087007	2.04515	6.45057	2.66034	3.2097
7.871	0.229998	0.16662	0.270829	0.088895	2.04671	6.49624	2.67951	3.22516
7.873	0.228276	0.167865	0.271832	0.0907829	2.04853	6.54571	2.69856	3.24064
7.874	0.227251	0.168934	0.272934	0.0926399	2.05044	6.59933	2.71754	3.25615
7.875	0.227757	0.16791	0.274193	0.0942093	2.05213	6.65388	2.73645	3.27177
7.876	0.22879	0.166226	0.277687	0.0955177	2.05352	6.70839	2.75653	3.28849
7.878	0.229822	0.164545	0.281414	0.096762	2.05386	6.75984	2.7778	3.3066
7.879	0.230751	0.162951	0.285115	0.0978367	2.0541	6.80625	2.79946	3.3247
7.88	0.230967	0.162345	0.288779	0.0979317	2.05435	6.85072	2.82106	3.34267
7.881	0.230016	0.163556	0.290597	0.0971608	2.05459	6.89518	2.84007	3.35916
7.883	0.22886	0.164764	0.291352	0.0960248	2.05484	6.93972	2.85689	3.37387
7.884	0.227784	0.165974	0.29211	0.094769	2.05481	6.98604	2.87324	3.38858
7.885	0.227785	0.167015	0.292872	0.0932983	2.05434	7.03531	2.88954	3.40332
7.886	0.229993	0.166698	0.293563	0.0911357	2.05383	7.08569	2.9059	3.41803
7.888	0.232691	0.165991	0.292356	0.0882498	2.05333	7.13591	2.92301	3.4333
7.889	0.235396	0.165283	0.290675	0.0852541	2.05034	7.18383	2.94126	3.44929
7.89	0.237672	0.164648	0.288989	0.0822539	2.04608	7.2271	2.95975	3.46528
7.891	0.238174	0.164741	0.287424	0.0793509	2.04175	7.26851	2.97829	3.48129
7.893	0.236857	0.166538	0.287857	0.0768879	2.03741	7.30982	2.99591	3.49627
7.894	0.235599	0.168438	0.288029	0.0749281	2.03308	7.35109	3.01185	3.51
7.895	0.234153	0.170345	0.288201	0.0729746	2.02878	7.39524	3.02695	3.52375
7.896	0.232782	0.172131	0.288378	0.0718807	2.02486	7.44526	3.04056	3.53751
7.898	0.232131	0.172944	0.288668	0.0730549	2.02093	7.49748	3.05394	3.55126
7.899	0.23132	0.172263	0.28944	0.0754619	2.01702	7.54975	3.06909	3.56816
7.9	0.230502	0.17158	0.290297	0.0779912	2.01373	7.59997	3.08841	3.59073
7.901	0.229678	0.170979	0.291151	0.0804865	2.0111	7.64202	3.11053	3.61564
7.903	0.228143	0.170839	0.291889	0.0825603	2.00849	7.67912	3.13261	3.64058
7.904	0.226995	0.170906	0.291545	0.0840403	2.00587	7.71712	3.15416	3.66489
7.905	0.225855	0.170924	0.291157	0.0855655	2.00327	7.7589	3.17365	3.68841
7.906	0.224737	0.170946	0.290763	0.0870911	2.00066	7.80311	3.19139	3.71187
7.907	0.224216	0.171018	0.290356	0.0888858	1.9984	7.85272	3.20907	3.73533
7.909	0.224397	0.171274	0.289802	0.0906805	1.99632	7.90755	3.22673	3.75878
7.91	0.223976	0.171608	0.289112	0.091748	1.99421	7.96234	3.24487	3.78352
7.911	0.223553	0.17194	0.288818	0.0928164	1.99224	8.01669	3.26553	3.81083
7.912	0.223089	0.172241	0.288522	0.0935558	1.99072	8.06731	3.28857	3.83848
7.914	0.221843	0.172461	0.288436	0.0932011	1.98919	8.11281	3.31162	3.8639
7.915	0.220744	0.172903	0.289853	0.0921334	1.98767	8.15836	3.3343	3.88812
7.916	0.219656	0.17348	0.292241	0.0913614	1.98615	8.20383	3.35378	3.91389
7.917	0.218516	0.174059	0.294637	0.0905935	1.98465	8.24977	3.36996	3.94082
7.919	0.216767	0.174589	0.297013	0.0904167	1.98424	8.29854	3.38611	3.96766
7.92	0.215586	0.175238	0.29915	0.0912569	1.98626	8.35028	3.40229	3.99453
7.921	0.21579	0.1769	0.300219	0.0923119	1.98828	8.40216	3.41845	4.02169
7.922	0.215995	0.178396	0.300967	0.0933652	1.99036	8.45392	3.43663	4.05164
7.924	0.216243	0.179904	0.301649	0.0942985	1.99434	8.50256	3.45704	4.08448
7.925	0.216723	0.181697	0.302282	0.0951081	1.99857	8.54672	3.47745	4.11723
7.926	0.215271	0.182673	0.304638	0.0961062	2.00277	8.59042	3.49787	4.14969
7.927	0.213825	0.182464	0.307488	0.0972918	2.00679	8.63413	3.51863	4.17953
7.929	0.212339	0.182133	0.310374	0.0984732	2.01029	8.67788	3.53971	4.20559
7.93	0.21067	0.1818	0.313269	0.100332	2.01356	8.72316	3.56081	4.23174
7.931	0.209863	0.181784	0.315814	0.102642	2.01512	8.77031	3.58192	4.25793
7.932	0.209846	0.183316	0.316929	0.104456	2.01604	8.81752	3.60301	4.28399
7.934	0.20983	0.184995	0.317849	0.10615	2.01695	8.86476	3.62509	4.31004
7.935	0.210122	0.186673	0.318775	0.107658	2.01766	8.90907	3.64962	4.33613
7.936	0.212494	0.188415	0.319701	0.109011	2.01815	8.94873	3.67559	4.3621
7.937	0.214168	0.191166	0.320649	0.110245	2.01858	8.98695	3.70163	4.38799
7.939	0.215842	0.194366	0.320532	0.11152	2.01902	9.02506	3.72677	4.41316
7.94	0.217442	0.197614	0.320266	0.112799	2.01945	9.0633	3.75059	4.43659
7.941	0.218569	0.200857	0.319998	0.114126	2.01994	9.10368	3.77394	4.46005
7.942	0.219616	0.202501	0.319984	0.115902	2.02091	9.14639	3.79732	4.48349
7.944	0.220958	0.202828	0.322454	0.118593	2.02203	9.1892	3.82069	4.50679
7.945	0.222247	0.203078	0.326462	0.121286	2.02315	9.23195	3.84417	4.53243
7.946	0.223387	0.203329	0.330616	0.123999	2.0245	9.27332	3.86818	4.56461
7.947	0.223661	0.204543	0.334768	0.127013	2.02626	9.31181	3.89256	4.59754
7.949	0.221938	0.207896	0.338432	0.131307	2.02813	9.34877	3.91593	4.63047
7.95	0.21982	0.211435	0.341683	0.135785	2.03001	9.38568	3.93694	4.66289
7.951	0.217694	0.214986	0.3449	0.140272	2.03187	9.42261	3.95675	4.69458
7.952	0.215698	0.218548	0.348143	0.144488	2.03374	9.46258	3.97803	4.72619
7.954	0.214945	0.220982	0.351616	0.147229	2.03301	9.5069	4.00023	4.75777
7.955	0.215521	0.222548	0.353948	0.14934	2.03156	9.54974	4.02235	4.78934
7.956	0.216289	0.224069	0.355642	0.151449	2.03011	9.58996	4.04453	4.82164
7.957	0.217059	0.225604	0.357295	0.153673	2.02864	9.63136	4.0678	4.85606
7.959	0.218262	0.227663	0.358953	0.156352	2.02684	9.67282	4.09484	4.89115
7.96	0.218742	0.229934	0.360704	0.158742	2.02498	9.7088	4.12273	4.92627
7.961	0.2191	0.232203	0.362198	0.160258	2.02311	9.74507	4.15006	4.95932
7.962	0.219458	0.234475	0.363688	0.161773	2.02124	9.78107	4.17487	4.98634
7.963	0.219565	0.236538	0.365174	0.163136	2.01938	9.81725	4.19604	5.01033
7.965	0.22003	0.236459	0.366559	0.164007	2.01976	9.8541	4.2173	5.03425
7.966	0.220827	0.235886	0.368811	0.16524	2.02121	9.89189	4.23852	5.05719
7.967	0.221664	0.235314	0.371649	0.166468	2.02279	9.92956	4.25975	5.07845
7.968	0.222676	0.234779	0.374502	0.167699	2.02436	9.96649	4.28124	5.10003
7.97	0.224766	0.235991	0.377352	0.168882	2.02563	9.99887	4.30359	5.12622
7.971	0.225752	0.237797	0.381888	0.169819	2.02672	10.0248	4.32642	5.15309
7.972	0.226591	0.239598	0.388074	0.170512	2.02778	10.0506	4.34892	5.17989
7.973	0.227429	0.241397	0.394266	0.171208	2.02883	10.0764	4.36947	5.20417
7.975	0.228022	0.242947	0.400465	0.172231	2.02989	10.1027	4.38694	5.22599
7.976	0.229245	0.243902	0.406552	0.175173	2.03285	10.1309	4.40446	5.24778
7.977	0.230719	0.245051	0.410572	0.180757	2.03742	10.162	4.42198	5.26949
7.978	0.232209	0.246326	0.413942	0.186325	2.04219	10.1929	4.43949	5.2913
7.98	0.233784	0.247628	0.417473	0.191921	2.04697	10.2236	4.45793	5.31418
7.981	0.236745	0.24917	0.421145	0.196754	2.05049	10.2521	4.47928	5.33952
7.982	0.24076	0.25115	0.424771	0.198962	2.05208	10.2769	4.50273	5.36473
7.983	0.244844	0.253292	0.428779	0.200194	2.05321	10.3016	4.52619	5.38997
7.985	0.248944	0.25544	0.432949	0.201426	2.05443	10.3262	4.54839	5.41278
7.986	0.252836	0.257102	0.437146	0.202813	2.05566	10.351	4.56758	5.43208
7.987	0.255899	0.257791	0.441447	0.204876	2.05663	10.3773	4.58684	5.45139
7.988	0.25885	0.258019	0.444778	0.207898	2.05671	10.4083	4.60603	5.47077
7.99	0.261797	0.258185	0.447016	0.211271	2.05626	10.4392	4.62526	5.49008
7.991	0.264724	0.25835	0.448987	0.214887	2.05581	10.4702	4.64462	5.50987
7.992	0.267834	0.26017	0.450962	0.218506	2.05572	10.5	4.666	5.53688
7.993	0.271403	0.263123	0.453632	0.219326	2.05741	10.5275	4.6906	5.56389
7.995	0.274991	0.266219	0.457956	0.219422	2.06024	10.5551	4.7153	5.59092
7.996	0.27858	0.269306	0.462799	0.219485	2.06308	10.5826	4.73926	5.61792
7.997	0.280122	0.272217	0.467643	0.219547	2.06591	10.6101	4.76089	5.64504
7.998	0.278192	0.273414	0.472327	0.219899	2.06875	10.6381	4.78067	5.6721
8	0.276164	0.273999	0.476211	0.220743	2.07429	10.6675	4.80043	5.69927
8.001	0.273936	0.274554	0.479761	0.221613	2.08177	10.6975	4.82008	5.72638
8.002	0.272162	0.275107	0.483323	0.222483	2.08925	10.7277	4.83882	5.75371
8.003	0.273511	0.275651	0.486866	0.223353	2.0967	10.7564	4.85715	5.78218
8.005	0.276668	0.277142	0.490285	0.226433	2.10376	10.782	4.88005	5.81104
8.006	0.28001	0.278993	0.493183	0.229816	2.11057	10.8076	4.90611	5.84008
8.007	0.283344	0.280869	0.495932	0.233215	2.11738	10.8326	4.93257	5.86813
8.008	0.285285	0.282747	0.498674	0.236607	2.1242	10.8557	4.95885	5.88848
8.01	0.286754	0.284988	0.501642	0.239751	2.13103	10.8773	4.98434	5.908
8.011	0.288321	0.28663	0.505611	0.241292	2.13928	10.9049	5.00984	5.92757
8.012	0.289888	0.288114	0.510122	0.242816	2.14875	10.9399	5.0353	5.94704
8.013	0.291679	0.289595	0.514717	0.244338	2.15843	10.9749	5.06082	5.96678
8.014	0.294009	0.291347	0.519294	0.245853	2.16815	11.01	5.08651	5.98828
8.016	0.296417	0.294076	0.525287	0.250076	2.17997	11.0392	5.11617	6.01084
8.017	0.29878	0.297057	0.531199	0.255396	2.19295	11.0643	5.14818	6.03343
8.018	0.301144	0.300047	0.536954	0.260781	2.20602	11.0895	5.18032	6.0555
8.019	0.303072	0.303031	0.542716	0.2661	2.21904	11.1147	5.21201	6.07448
8.021	0.304274	0.30524	0.548296	0.27071	2.2321	11.1399	5.2394	6.09044
8.022	0.3052	0.306799	0.552115	0.272696	2.24586	11.1659	5.26578	6.10746
8.023	0.306111	0.308271	0.555493	0.274673	2.26049	11.195	5.29205	6.12616
8.024	0.306758	0.30974	0.558862	0.276645	2.27537	11.2241	5.31846	6.14525
8.026	0.307114	0.311953	0.562234	0.278706	2.29023	11.2532	5.34519	6.16743
8.027	0.307607	0.316288	0.567394	0.282947	2.30328	11.2815	5.37488	6.19507
8.028	0.308177	0.32051	0.573978	0.288062	2.31495	11.3092	5.40744	6.22364
8.029	0.308752	0.324515	0.580394	0.293196	2.32642	11.3366	5.43998	6.25235
8.031	0.310062	0.32881	0.586199	0.298319	2.3379	11.3641	5.47249	6.27976
8.032	0.310405	0.333061	0.592171	0.303349	2.34936	11.3916	5.50403	6.30569
8.033	0.310324	0.33661	0.597536	0.307784	2.3622	11.4195	5.53501	6.33144
8.034	0.310244	0.339805	0.601887	0.312237	2.37759	11.4497	5.56606	6.35725
8.036	0.309977	0.343	0.606047	0.316695	2.39428	11.4799	5.59697	6.38301
8.037	0.309672	0.345772	0.610219	0.321092	2.4121	11.5099	5.62808	6.40892
8.038	0.309465	0.348029	0.614739	0.324314	2.43054	11.5383	5.66055	6.43615
8.039	0.309285	0.350153	0.6197	0.326044	2.4471	11.5632	5.69653	6.46357
8.041	0.309104	0.352283	0.624779	0.327602	2.46267	11.5883	5.73252	6.49103
8.042	0.309343	0.354517	0.629855	0.329095	2.47828	11.6133	5.76802	6.51758
8.043	0.309136	0.357544	0.634958	0.330655	2.49391	11.6384	5.80061	6.5418
8.044	0.308766	0.361086	0.640236	0.333262	2.50947	11.6637	5.83051	6.56566
8.046	0.308399	0.364593	0.645645	0.336727	2.52456	11.6923	5.86047	6.58949
8.047	0.308759	0.368107	0.651073	0.340359	2.53908	11.7216	5.89049	6.61331
8.048	0.310211	0.37209	0.656495	0.343993	2.55358	11.7511	5.92045	6.63729
8.049	0.311995	0.377037	0.662756	0.348483	2.5683	11.7797	5.95095	6.66556
8.051	0.313794	0.382438	0.669549	0.352443	2.58381	11.8028	5.98386	6.69757
8.052	0.3154	0.387827	0.676226	0.356172	2.60003	11.8259	6.01683	6.72994
8.053	0.316885	0.393031	0.682903	0.359896	2.61623	11.8491	6.04969	6.76247
8.054	0.318502	0.396273	0.689923	0.364106	2.63241	11.8721	6.08096	6.78794
8.056	0.32031	0.397731	0.697715	0.369988	2.6486	11.8954	6.10669	6.81272
8.057	0.322137	0.398818	0.705752	0.376413	2.66549	11.9206	6.12967	6.83745
8.058	0.32352	0.399902	0.713685	0.38285	2.68342	11.9468	6.15475	6.86221
8.059	0.324815	0.40117	0.721559	0.389419	2.70133	11.973	6.182	6.88696
8.061	0.326922	0.403866	0.729681	0.397186	2.71925	11.9983	6.20953	6.91202
8.062	0.329467	0.407384	0.738521	0.405176	2.73518	12.0197	6.24082	6.94024
8.063	0.332017	0.410917	0.747701	0.413129	2.74843	12.04	6.27444	6.96883
8.064	0.334634	0.415013	0.756916	0.421069	2.76168	12.0629	6.30835	6.9973
8.066	0.335492	0.42083	0.765925	0.428962	2.77492	12.0865	6.34223	7.02468
8.067	0.334666	0.427449	0.774205	0.434937	2.78816	12.11	6.37026	7.05149
8.068	0.333839	0.43406	0.782111	0.440207	2.80283	12.135	6.39747	7.07821
8.069	0.332878	0.440697	0.790011	0.445503	2.81964	12.1622	6.42464	7.10494
8.07	0.332694	0.446877	0.797881	0.450026	2.83686	12.19	6.4518	7.13179
8.072	0.333576	0.451806	0.806726	0.452854	2.85408	12.2175	6.47901	7.15848
8.073	0.334694	0.456088	0.816202	0.455985	2.87023	12.2421	6.50805	7.18746
8.074	0.335813	0.460303	0.825707	0.45924	2.88486	12.2613	6.54168	7.21487
8.075	0.337078	0.464257	0.835205	0.462481	2.8992	12.2795	6.57586	7.2447
8.077	0.338177	0.467233	0.844766	0.467323	2.91352	12.2978	6.61006	7.27561
8.078	0.339047	0.469451	0.853223	0.471924	2.92783	12.316	6.64074	7.30556
8.079	0.339915	0.471502	0.860729	0.476004	2.94345	12.3346	6.66856	7.33509
8.08	0.340814	0.47351	0.868039	0.480039	2.96104	12.3574	6.69614	7.36465
8.082	0.342212	0.475697	0.875304	0.484506	2.97922	12.3809	6.72378	7.39411
8.083	0.344053	0.478293	0.882467	0.489807	2.99739	12.4045	6.75144	7.42362
8.084	0.345963	0.48137	0.89041	0.495472	3.01501	12.4274	6.77932	7.45382
8.085	0.347875	0.484698	0.899603	0.501151	3.0317	12.4473	6.81132	7.48482
8.087	0.350325	0.488235	0.909726	0.506853	3.04739	12.467	6.84362	7.51608
8.088	0.353625	0.492182	0.919874	0.513906	3.06182	12.4866	6.87586	7.54476
8.089	0.357252	0.495981	0.929115	0.51992	3.07581	12.5062	6.90524	7.56837
8.09	0.360876	0.499343	0.936415	0.525468	3.09163	12.5258	6.93145	7.59001
8.092	0.364675	0.502701	0.943116	0.530972	3.1095	12.5485	6.95746	7.6117
8.093	0.368281	0.506742	0.949858	0.537041	3.1288	12.572	6.98355	7.63335
8.094	0.371592	0.511487	0.957058	0.542936	3.14826	12.5956	7.00953	7.65501
8.095	0.374851	0.515571	0.965356	0.549157	3.1671	12.6188	7.03564	7.67757
8.097	0.378117	0.519662	0.9742	0.555964	3.18296	12.64	7.07043	7.70258
8.098	0.381079	0.523914	0.983053	0.563106	3.19445	12.6608	7.10598	7.72844
8.099	0.383899	0.528944	0.99212	0.570378	3.20594	12.6818	7.14139	7.75412
8.1	0.38674	0.53517	1.00177	0.578034	3.21747	12.7027	7.17587	7.77881
8.102	0.389581	0.541965	1.01172	0.585962	3.2292	12.7235	7.20636	7.80304
8.103	0.39197	0.548785	1.02148	0.593947	3.24313	12.7464	7.2368	7.82726
8.104	0.393004	0.555844	1.03122	0.602308	3.26121	12.7726	7.26732	7.85153
8.105	0.393356	0.562491	1.04142	0.611236	3.27929	12.799	7.29775	7.8758
8.107	0.393675	0.568182	1.05234	0.620542	3.29734	12.8253	7.32841	7.90036
8.108	0.394021	0.573875	1.06338	0.629942	3.31579	12.8485	7.36347	7.92822
8.109	0.394623	0.578952	1.07445	0.639324	3.33489	12.8705	7.39627	7.95725
8.11	0.395506	0.582672	1.08571	0.648558	3.35402	12.8925	7.42728	7.98633
8.112	0.39589	0.585695	1.09706	0.656767	3.37321	12.9146	7.46127	8.01169
8.113	0.396271	0.588673	1.10799	0.664345	3.3924	12.9368	7.4955	8.03316
8.114	0.396941	0.591656	1.11866	0.671932	3.4132	12.9581	7.52909	8.05371
8.115	0.398665	0.595945	1.12932	0.679671	3.43916	12.9795	7.56275	8.07427
8.117	0.401323	0.602369	1.13984	0.687219	3.46525	13.0026	7.59643	8.09483
8.118	0.403979	0.609422	1.14964	0.694188	3.49122	13.0276	7.63008	8.1154
8.119	0.406646	0.616467	1.15867	0.700907	3.51673	13.0522	7.66554	8.13993
8.12	0.409334	0.623469	1.16768	0.707509	3.54105	13.0754	7.70265	8.16581
8.121	0.412498	0.630337	1.17683	0.713613	3.56538	13.0981	7.74025	8.19164
8.123	0.416465	0.637089	1.18632	0.718502	3.58973	13.1207	7.77785	8.21723
8.124	0.420448	0.64381	1.196	0.722854	3.61411	13.1434	7.81229	8.24007
8.125	0.424343	0.650538	1.20565	0.72722	3.64123	13.1661	7.84399	8.26169
8.126	0.427536	0.65791	1.21527	0.732372	3.67638	13.1911	7.87515	8.28115
8.128	0.429696	0.66507	1.22554	0.73817	3.71229	13.2175	7.90632	8.30021
8.129	0.431684	0.67125	1.23702	0.744152	3.74828	13.244	7.9375	8.32068
8.13	0.433675	0.677421	1.24898	0.750113	3.78328	13.2693	7.96943	8.34405
8.131	0.436194	0.683272	1.26093	0.756729	3.81587	13.2924	8.00287	8.37121
8.133	0.43972	0.688811	1.27322	0.765276	3.8479	13.3147	8.0368	8.401
8.134	0.443493	0.694174	1.28543	0.775919	3.87994	13.3371	8.07073	8.43077
8.135	0.447254	0.699156	1.29656	0.787207	3.9118	13.3594	8.10316	8.45812
8.136	0.451139	0.704009	1.30644	0.798494	3.94534	13.3817	8.13143	8.48238
8.138	0.455075	0.709676	1.3158	0.810825	3.98228	13.4038	8.15831	8.50629
8.139	0.458703	0.716962	1.32614	0.82248	4.01977	13.4258	8.18518	8.53024
8.14	0.462165	0.72498	1.33834	0.833263	4.05573	13.4479	8.2121	8.55421
8.141	0.465558	0.733015	1.35039	0.843898	4.08801	13.4694	8.23991	8.57814
8.143	0.46823	0.741172	1.36241	0.854548	4.118	13.4876	8.27594	8.60662
8.144	0.469933	0.749696	1.37447	0.864822	4.1513	13.5042	8.3147	8.64031
8.145	0.471515	0.758116	1.38664	0.874378	4.18506	13.5208	8.35365	8.674
8.146	0.473095	0.766402	1.39844	0.883154	4.21893	13.5375	8.39212	8.70707
8.148	0.474654	0.774669	1.41012	0.891135	4.25279	13.5541	8.42735	8.73925
8.149	0.475934	0.78311	1.42185	0.898771	4.28932	13.5747	8.4616	8.77109
8.15	0.476775	0.792296	1.43422	0.905938	4.32971	13.5985	8.49577	8.80298
8.151	0.477479	0.800841	1.44848	0.912391	4.37018	13.623	8.52989	8.83484
8.153	0.478276	0.809367	1.46304	0.918857	4.41051	13.6476	8.56408	8.86662
8.154	0.479446	0.817936	1.4776	0.925748	4.44972	13.6696	8.60355	8.89793
8.155	0.480617	0.826598	1.49218	0.933217	4.487	13.6903	8.6446	8.92864
8.156	0.48142	0.834148	1.50645	0.940365	4.5244	13.7109	8.68574	8.95923
8.158	0.482185	0.841737	1.51977	0.947172	4.56172	13.7316	8.72677	8.98914
8.159	0.482976	0.849353	1.53286	0.953958	4.59912	13.7522	8.76043	9.01693
8.16	0.48406	0.857077	1.54593	0.961376	4.63822	13.7719	8.7921	9.04326
8.161	0.486021	0.865012	1.5597	0.969664	4.68263	13.7907	8.82305	9.06962
8.163	0.488201	0.872613	1.57547	0.977918	4.72727	13.8091	8.85065	9.09602
8.164	0.490386	0.880237	1.59049	0.986183	4.77189	13.8275	8.87819	9.12233
8.165	0.492744	0.887822	1.60558	0.994423	4.81472	13.8443	8.91154	9.15071
8.166	0.496101	0.895011	1.62062	1.00225	4.85267	13.8579	8.95129	9.18286
8.168	0.500332	0.901662	1.63472	1.00943	4.89061	13.8697	8.99147	9.21672
8.169	0.504579	0.908296	1.64739	1.01636	4.92862	13.8809	9.03159	9.2503
8.17	0.508975	0.914994	1.6598	1.02332	4.96621	13.8925	9.06937	9.2812
8.171	0.513909	0.92231	1.6722	1.03109	5.00535	13.9068	9.10401	9.3102
8.173	0.517763	0.93125	1.68482	1.04021	5.05091	13.9255	9.13798	9.33921
8.174	0.521467	0.940913	1.69754	1.04971	5.09624	13.9472	9.17202	9.36822
8.175	0.525146	0.950543	1.70947	1.05917	5.14167	13.9688	9.20617	9.39718
8.176	0.528488	0.960497	1.72144	1.06866	5.1865	13.9902	9.24234	9.42722
8.177	0.530618	0.970704	1.73385	1.07834	5.22514	14.01	9.28144	9.45931
8.179	0.531707	0.979348	1.74787	1.08804	5.2638	14.0278	9.32153	9.49104
8.18	0.532794	0.987779	1.76317	1.0977	5.30234	14.0457	9.36172	9.52017
8.181	0.534017	0.996086	1.77846	1.10735	5.34082	14.0636	9.40043	9.54714
8.182	0.535952	1.00373	1.79373	1.11755	5.38066	14.0815	9.43718	9.57348
8.184	0.538628	1.01046	1.80921	1.1288	5.43069	14.0994	9.47334	9.60132
8.185	0.541372	1.01728	1.82488	1.14057	5.4807	14.1174	9.50944	9.62905
8.186	0.544195	1.02408	1.84025	1.15233	5.53072	14.1353	9.54562	9.65685
8.187	0.547597	1.03113	1.8556	1.16428	5.57947	14.1532	9.58343	9.68464
8.189	0.551962	1.0387	1.87061	1.17658	5.61888	14.1694	9.62437	9.71223
8.19	0.556618	1.04502	1.88464	1.18886	5.65735	14.1837	9.66698	9.7397
8.191	0.561287	1.052	1.89753	1.20102	5.69569	14.1979	9.70948	9.76714
8.192	0.565725	1.05904	1.91228	1.21318	5.73378	14.2121	9.75142	9.79369
8.194	0.569075	1.06633	1.92749	1.22495	5.77018	14.2263	9.79205	9.81667
8.195	0.571386	1.07644	1.94263	1.23571	5.80616	14.2418	9.83178	9.83634
8.196	0.573691	1.08725	1.95646	1.24589	5.84662	14.2584	9.87157	9.85601
8.197	0.576076	1.09805	1.96935	1.25605	5.89058	14.2751	9.91142	9.87573
8.199	0.578733	1.1088	1.9822	1.26613	5.93518	14.2918	9.95144	9.89544
8.2	0.581558	1.11951	1.99523	1.27521	5.97616	14.3087	9.99382	9.91712
8.201	0.584233	1.12916	2.01117	1.28333	6.01536	14.3256	10.0379	9.94328
8.202	0.586906	1.1388	2.02706	1.29163	6.05415	14.3426	10.0821	9.9695
8.204	0.589664	1.14843	2.0429	1.30091	6.09309	14.3596	10.1257	9.99572
8.205	0.593084	1.15802	2.05872	1.31025	6.13207	14.3766	10.1624	10.0188
8.206	0.597569	1.16689	2.07473	1.31965	6.17482	14.3935	10.1945	10.0354
8.207	0.602058	1.17526	2.09202	1.32903	6.2226	14.4103	10.2268	10.0519
8.209	0.606659	1.18359	2.10959	1.33847	6.27105	14.427	10.259	10.0685
8.21	0.61172	1.19197	2.12715	1.34807	6.31956	14.4438	10.2911	10.085
8.211	0.616976	1.2004	2.14458	1.35916	6.36566	14.4575	10.3267	10.1022
8.212	0.621757	1.20733	2.1615	1.37335	6.40829	14.4674	10.3662	10.1212
8.214	0.626678	1.21424	2.17564	1.38755	6.45009	14.4763	10.4068	10.141
8.215	0.632256	1.22117	2.1898	1.40175	6.49212	14.4851	10.4454	10.1609
8.216	0.636331	1.2287	2.20396	1.41547	6.53404	14.494	10.4778	10.1811
8.217	0.63955	1.237	2.21829	1.427	6.57777	14.5031	10.507	10.202
8.219	0.642734	1.24492	2.2345	1.43755	6.62624	14.5127	10.5393	10.2232
8.22	0.645922	1.25286	2.25161	1.44811	6.67556	14.5224	10.5729	10.2443
8.221	0.650006	1.26094	2.26867	1.45877	6.7247	14.5313	10.6066	10.2654
8.222	0.654422	1.27126	2.28561	1.46958	6.77269	14.5401	10.6406	10.2871
8.224	0.658691	1.28115	2.30195	1.47979	6.81546	14.5505	10.6764	10.3109
8.225	0.662925	1.29098	2.31451	1.48991	6.85754	14.5625	10.7128	10.3363
8.226	0.666999	1.30081	2.32678	1.50001	6.89958	14.5746	10.7491	10.3618
8.227	0.66957	1.31018	2.339	1.51086	6.94164	14.5867	10.7833	10.3857
8.229	0.671881	1.31932	2.35176	1.52403	6.98473	14.5989	10.8118	10.4059
8.23	0.674196	1.32859	2.36804	1.53752	7.03801	14.6119	10.8397	10.4238
8.231	0.676509	1.33783	2.38576	1.55104	7.09222	14.6258	10.8675	10.4417
8.232	0.679036	1.34711	2.40349	1.56472	7.14643	14.6396	10.8955	10.4586
8.233	0.680787	1.35642	2.42125	1.57865	7.20019	14.6526	10.9241	10.4744
8.235	0.682158	1.36539	2.43967	1.5916	7.24757	14.6615	10.9551	10.491
8.236	0.683527	1.37438	2.45786	1.60426	7.29445	14.6666	10.9882	10.5131
8.237	0.684881	1.38355	2.47591	1.61693	7.34131	14.6718	11.0213	10.5355
8.238	0.685898	1.394	2.49398	1.62991	7.38823	14.677	11.053	10.5579
8.24	0.687243	1.40413	2.51185	1.64327	7.43498	14.6821	11.0813	10.5785
8.241	0.68858	1.4133	2.52823	1.65633	7.48912	14.6867	11.1083	10.597
8.242	0.689949	1.42146	2.5421	1.66941	7.5436	14.6908	11.1354	10.6153
8.243	0.691908	1.43061	2.55442	1.6828	7.59843	14.695	11.1624	10.6338
8.245	0.694118	1.44155	2.56711	1.69708	7.65315	14.6991	11.1897	10.6523
8.246	0.696246	1.45409	2.58175	1.7117	7.69702	14.7031	11.219	10.6708
8.247	0.698391	1.46695	2.59657	1.72603	7.73563	14.7071	11.2517	10.6901
8.248	0.700643	1.47967	2.61124	1.74032	7.77234	14.7111	11.2843	10.7093
8.25	0.70445	1.49258	2.62588	1.75431	7.81227	14.7152	11.3156	10.7285
8.251	0.707651	1.50376	2.64114	1.76712	7.85494	14.7192	11.3439	10.7478
8.252	0.710847	1.51411	2.65822	1.77862	7.90491	14.7234	11.3701	10.7674
8.253	0.713965	1.52439	2.67514	1.78927	7.95979	14.728	11.3963	10.7871
8.255	0.716351	1.53478	2.69201	1.79911	8.01522	14.7325	11.4225	10.8066
8.256	0.718579	1.54556	2.70887	1.81049	8.07052	14.7371	11.4488	10.8261
8.257	0.721018	1.55463	2.72606	1.82347	8.12249	14.7407	11.4778	10.8459
8.258	0.723465	1.56338	2.74397	1.8363	8.17193	14.7428	11.5116	10.8671
8.26	0.725875	1.57209	2.76192	1.8491	8.22098	14.7449	11.5453	10.8889
8.261	0.727923	1.58199	2.77991	1.86195	8.26999	14.747	11.5788	10.9107
8.262	0.729412	1.59299	2.7988	1.87506	8.31896	14.7491	11.6105	10.9315
8.263	0.730877	1.60408	2.81645	1.88752	8.37077	14.7502	11.6399	10.9468
8.265	0.732329	1.61523	2.83281	1.89995	8.42499	14.7498	11.6693	10.9622
8.266	0.735007	1.62643	2.84894	1.9124	8.47938	14.7492	11.6986	10.9775
8.267	0.738763	1.63771	2.86512	1.9257	8.53397	14.7486	11.7278	10.9928
8.268	0.742893	1.64922	2.88267	1.94	8.58533	14.748	11.7558	11.0083
8.27	0.747081	1.66072	2.89924	1.95429	8.63182	14.7477	11.7827	11.0258
8.271	0.751106	1.67221	2.91527	1.96859	8.67675	14.7473	11.8106	11.0453
8.272	0.754147	1.68475	2.93109	1.98296	8.72174	14.747	11.8423	11.0648
8.273	0.756449	1.69753	2.94716	1.99741	8.76671	14.7466	11.8738	11.0841
8.275	0.758634	1.71031	2.96356	2.00935	8.81485	14.7469	11.8997	11.1014
8.276	0.760816	1.72305	2.98083	2.02124	8.86783	14.7484	11.9234	11.1176
8.277	0.763685	1.7361	2.9982	2.03321	8.92194	14.7505	11.947	11.1339
8.278	0.768129	1.74963	3.01559	2.04674	8.97618	14.7528	11.9706	11.1501
8.28	0.772862	1.76197	3.03499	2.06231	9.0287	14.755	11.9945	11.1665
8.281	0.777582	1.77419	3.05307	2.0785	9.07681	14.7568	12.0199	11.1849
8.282	0.782252	1.78647	3.07035	2.09464	9.12334	14.758	12.0475	11.2073
8.283	0.785878	1.79959	3.08746	2.11085	9.16984	14.7592	12.0748	11.2296
8.284	0.788793	1.81097	3.10502	2.12633	9.21654	14.7604	12.1022	11.2514
8.286	0.791609	1.82201	3.12333	2.14102	9.2646	14.7618	12.1278	11.2703
8.287	0.794435	1.83301	3.14239	2.1557	9.31956	14.7653	12.1524	11.2853
8.288	0.79937	1.84416	3.16135	2.17044	9.37654	14.77	12.1772	11.3016
8.289	0.80675	1.85634	3.18037	2.1849	9.4337	14.7748	12.2018	11.3194
8.291	0.814488	1.86897	3.2005	2.19689	9.4899	14.7795	12.2265	11.3374
8.292	0.822199	1.88162	3.21726	2.20865	9.5373	14.7835	12.252	11.3554
8.293	0.829382	1.89421	3.23317	2.22042	9.58212	14.7864	12.2805	11.3701
8.294	0.834895	1.90648	3.249	2.23244	9.62691	14.7893	12.3091	11.3844
8.296	0.84007	1.91817	3.26474	2.24428	9.67167	14.7922	12.3374	11.3986
8.297	0.845225	1.93091	3.28026	2.25543	9.71713	14.7951	12.3634	11.4121
8.298	0.850383	1.94453	3.2966	2.26664	9.76819	14.7978	12.3867	11.4221
8.299	0.856118	1.95805	3.31394	2.2781	9.81949	14.8001	12.41	11.4318
8.301	0.862447	1.97022	3.33169	2.29097	9.86543	14.8024	12.4335	11.4415
8.302	0.868829	1.98108	3.34998	2.30339	9.91119	14.8048	12.4569	11.4513
8.303	0.875222	1.99155	3.3685	2.31586	9.95697	14.8075	12.4809	11.461
8.304	0.881905	2.00202	3.38705	2.3284	10.0018	14.8109	12.508	11.474
8.306	0.88846	2.01463	3.4056	2.3411	10.0466	14.8143	12.5361	11.4881
8.307	0.894207	2.02796	3.42449	2.35294	10.0913	14.8177	12.5639	11.5023
8.308	0.899858	2.04112	3.44326	2.36292	10.136	14.8211	12.5904	11.5165
8.309	0.905503	2.05431	3.46163	2.37424	10.1843	14.8248	12.6129	11.5299
8.311	0.910223	2.06762	3.47986	2.38604	10.2375	14.8297	12.6354	11.5433
8.312	0.912777	2.08097	3.49803	2.39917	10.2916	14.8346	12.6577	11.5567
8.313	0.914965	2.09426	3.51743	2.41384	10.3458	14.8394	12.6802	11.57
8.314	0.917137	2.10753	3.53568	2.42888	10.3945	14.8442	12.703	11.5834
8.316	0.920251	2.12079	3.55329	2.44397	10.4372	14.8485	12.7277	11.5974
8.317	0.925504	2.13566	3.57085	2.45901	10.4793	14.8528	12.7532	11.6123
8.318	0.931268	2.15079	3.58814	2.47238	10.5214	14.8572	12.7786	11.6272
8.319	0.936967	2.16571	3.60484	2.48472	10.5634	14.8615	12.8024	11.6422
8.321	0.943181	2.18064	3.62125	2.49683	10.6085	14.8659	12.8201	11.6556
8.322	0.948712	2.1959	3.63767	2.50904	10.658	14.8708	12.8367	11.6683
8.323	0.953698	2.21079	3.65413	2.5215	10.7087	14.8759	12.8515	11.681
8.324	0.95872	2.22486	3.67065	2.53391	10.7595	14.8811	12.868	11.6936
8.326	0.963721	2.2386	3.68605	2.54629	10.8079	14.8867	12.8857	11.7064
8.327	0.968993	2.25235	3.701	2.55866	10.8538	14.8939	12.9051	11.7197
8.328	0.973592	2.26744	3.71604	2.57101	10.899	14.9005	12.9263	11.7358
8.329	0.976995	2.28334	3.73113	2.58359	10.9442	14.9073	12.9476	11.7518
8.331	0.979981	2.29931	3.74509	2.59507	10.9896	14.9149	12.9689	11.768
8.332	0.98296	2.31533	3.75839	2.60644	11.0375	14.9227	12.9888	11.7823
8.333	0.985587	2.33136	3.77159	2.61785	11.0894	14.9303	13.0076	11.7942
8.334	0.988483	2.3474	3.78518	2.63054	11.1425	14.9374	13.0262	11.806
8.336	0.991604	2.36316	3.8021	2.64386	11.1955	14.9446	13.0449	11.8179
8.337	0.994728	2.3789	3.81985	2.65729	11.2463	14.9517	13.0636	11.8297
8.338	0.998773	2.39462	3.83758	2.67062	11.2927	14.9569	13.0827	11.8415
8.339	1.0036	2.40991	3.8553	2.68401	11.3369	14.9614	13.1059	11.8539
8.34	1.00838	2.42425	3.87367	2.69655	11.3811	14.9659	13.1293	11.8655
8.342	1.01302	2.4383	3.89074	2.70831	11.4253	14.9704	13.1528	11.8783
8.343	1.01761	2.45237	3.90707	2.71997	11.4702	14.975	13.1749	11.8911
8.344	1.02154	2.46661	3.92322	2.73167	11.5217	14.9789	13.1947	11.9003
8.345	1.02543	2.48049	3.93988	2.74382	11.5778	14.9813	13.2143	11.908
8.347	1.0294	2.4935	3.95812	2.75717	11.6338	14.9836	13.234	11.9157
8.348	1.03339	2.50503	3.97607	2.77061	11.6885	14.9859	13.2537	11.9234
8.349	1.03832	2.51651	3.99226	2.78411	11.7375	14.9863	13.2734	11.9311
8.35	1.04263	2.53069	4.00778	2.79758	11.7832	14.9852	13.2941	11.9398
8.352	1.04584	2.54802	4.02529	2.8127	11.8288	14.984	13.315	11.9495
8.353	1.04878	2.56556	4.04471	2.82814	11.8722	14.9828	13.336	11.9593
8.354	1.05173	2.5832	4.06402	2.84359	11.9121	14.9816	13.3566	11.9691
8.355	1.05536	2.60097	4.08332	2.85902	11.9537	14.9805	13.3737	11.9817
8.357	1.06039	2.61867	4.10221	2.87437	12.0042	14.9804	13.3907	11.9953
8.358	1.06585	2.63608	4.11947	2.8893	12.0579	14.9804	13.4077	12.0088
8.359	1.07131	2.65332	4.13433	2.90388	12.1114	14.9804	13.4247	12.0223
8.36	1.07647	2.67059	4.148	2.91647	12.1624	14.9806	13.4418	12.0359
8.362	1.08082	2.68863	4.16168	2.92961	12.2085	14.9811	13.4608	12.0522
8.363	1.08489	2.70774	4.17764	2.94303	12.2544	14.9817	13.4803	12.0715
8.364	1.08895	2.72717	4.19519	2.95629	12.3002	14.9822	13.4998	12.0912
8.365	1.09303	2.74661	4.21227	2.96941	12.3462	14.9828	13.5193	12.111
8.367	1.09709	2.76665	4.2293	2.98255	12.3936	14.9833	13.5352	12.1281
8.368	1.10081	2.78647	4.24623	2.99665	12.4455	14.981	13.5501	12.1436
8.369	1.1044	2.80525	4.26283	3.01204	12.5006	14.9783	13.5651	12.1589
8.37	1.10789	2.82387	4.27897	3.02778	12.5556	14.9756	13.58	12.1742
8.372	1.11193	2.84247	4.29496	3.04354	12.6081	14.9727	13.595	12.1895
8.373	1.11738	2.8605	4.31114	3.0593	12.655	14.9685	13.6115	12.2044
8.374	1.12416	2.87795	4.32916	3.07514	12.7007	14.9643	13.6294	12.2182
8.375	1.13136	2.89534	4.3472	3.09041	12.7465	14.9602	13.6453	12.2318
8.377	1.13854	2.91274	4.3641	3.10537	12.7922	14.956	13.6605	12.2455
8.378	1.14516	2.93083	4.38089	3.12029	12.8389	14.9518	13.676	12.2585
8.379	1.15045	2.94899	4.39864	3.13512	12.8909	14.9484	13.6912	12.2707
8.38	1.15494	2.96663	4.41774	3.15074	12.9481	14.9457	13.7062	12.2827
8.382	1.15943	2.98426	4.43752	3.16678	13.0051	14.9433	13.7212	12.2947
8.383	1.1641	3.00191	4.45753	3.18275	13.0599	14.9406	13.7363	12.3066
8.384	1.16986	3.0201	4.47753	3.1989	13.1097	14.9374	13.753	12.3188
8.385	1.17657	3.03834	4.49756	3.21522	13.1583	14.9338	13.7729	12.3319
8.387	1.18328	3.05626	4.5169	3.23132	13.2068	14.9302	13.7938	12.3451
8.388	1.19009	3.07419	4.53573	3.24733	13.2553	14.9265	13.8148	12.3583
8.389	1.19725	3.09268	4.55457	3.26327	13.3042	14.9228	13.8344	12.371
8.39	1.20444	3.11117	4.57436	3.27979	13.3562	14.9204	13.8523	12.3812
8.391	1.21141	3.12902	4.59533	3.29622	13.4119	14.9196	13.8699	12.3908
8.393	1.21839	3.14667	4.61656	3.31252	13.4674	14.9194	13.8874	12.3994
8.394	1.22533	3.16436	4.63778	3.32884	13.5212	14.9191	13.9049	12.4079
8.395	1.23261	3.18213	4.659	3.34518	13.571	14.9191	13.9222	12.4171
8.396	1.24028	3.19936	4.68161	3.36111	13.6187	14.9194	13.939	12.4282
8.398	1.24799	3.21624	4.70222	3.37584	13.6663	14.9198	13.9557	12.4406
8.399	1.25576	3.23305	4.72126	3.39019	13.7139	14.9202	13.9723	12.4533
8.4	1.26304	3.24969	4.7403	3.40457	13.7616	14.9206	13.9885	12.4659
8.401	1.26911	3.26574	4.75947	3.41979	13.8115	14.9209	14.0013	12.4776
8.403	1.27455	3.28201	4.77724	3.43691	13.8652	14.9207	14.0132	12.4883
8.404	1.27999	3.30009	4.79457	3.4545	13.9197	14.9205	14.025	12.4989
8.405	1.28659	3.31902	4.81319	3.47206	13.9733	14.9202	14.0369	12.5096
8.406	1.29496	3.33866	4.83314	3.48955	14.0194	14.9205	14.0492	12.5203
8.408	1.304	3.35977	4.85328	3.50771	14.0562	14.9221	14.0661	12.5329
8.409	1.31304	3.38054	4.87288	3.52531	14.0937	14.924	14.0843	12.5488
8.41	1.32215	3.40123	4.89103	3.54266	14.136	14.9259	14.1025	12.5662
8.411	1.33067	3.42214	4.90917	3.55999	14.1788	14.9279	14.1207	12.5835
8.413	1.33819	3.44261	4.92779	3.5763	14.2219	14.9298	14.1379	12.6001
8.414	1.34529	3.46027	4.94666	3.59021	14.2688	14.9326	14.1549	12.6156
8.415	1.3524	3.47717	4.96423	3.60408	14.318	14.9357	14.1717	12.6309
8.416	1.3596	3.49407	4.98149	3.61914	14.3674	14.9387	14.1886	12.6461
8.418	1.36673	3.51175	4.99888	3.63457	14.4161	14.9416	14.2055	12.6614
8.419	1.37376	3.53109	5.01724	3.65101	14.4586	14.9437	14.2207	12.6769
8.42	1.38079	3.54992	5.03742	3.66851	14.4999	14.9456	14.2354	12.6934
8.421	1.38814	3.56877	5.05839	3.68581	14.541	14.9474	14.25	12.7105
8.423	1.39632	3.58815	5.07932	3.70307	14.5822	14.9492	14.2647	12.7275
8.424	1.40455	3.60842	5.10064	3.721	14.6234	14.9511	14.2777	12.7421
8.425	1.41225	3.62841	5.12103	3.73989	14.6649	14.9551	14.29	12.7538
8.426	1.42003	3.64838	5.13889	3.75897	14.7094	14.9602	14.3022	12.7645
8.428	1.42912	3.66849	5.1568	3.77801	14.7536	14.9654	14.314	12.7752
8.429	1.43925	3.6897	5.17513	3.79691	14.7971	14.9706	14.3245	12.7858
8.43	1.44919	3.71199	5.19529	3.8142	14.8363	14.9783	14.3366	12.7965
8.431	1.45913	3.73328	5.2168	3.8285	14.8714	14.9867	14.3507	12.8076
8.433	1.46953	3.75437	5.23827	3.84138	14.9064	14.9951	14.3657	12.8191
8.434	1.4811	3.77589	5.25971	3.85432	14.9416	15.0027	14.3808	12.8305
8.435	1.49221	3.79875	5.28148	3.86774	14.9769	15.01	14.395	12.8423
8.436	1.50256	3.82258	5.30229	3.88104	15.0127	15.0172	14.4077	12.8551
8.438	1.51289	3.84643	5.32126	3.89376	15.0534	15.023	14.4197	12.8682
8.439	1.52309	3.87003	5.34025	3.90647	15.0953	15.0276	14.4317	12.8814
8.44	1.53308	3.89214	5.36006	3.91961	15.1368	15.0321	14.4437	12.8946
8.441	1.54322	3.91194	5.3809	3.93499	15.1739	15.0363	14.4564	12.9077
8.443	1.55335	3.93095	5.40151	3.95215	15.2043	15.0398	14.4712	12.9206
8.444	1.56373	3.94992	5.42174	3.96932	15.2348	15.0431	14.4871	12.933
8.445	1.57465	3.97025	5.44183	3.98646	15.2651	15.0464	14.503	12.9448
8.446	1.58548	3.99269	5.46155	4.004	15.2955	15.0497	14.5176	12.9555
8.447	1.5962	4.01512	5.48082	4.02204	15.3267	15.0537	14.5291	12.9657
8.449	1.60716	4.03755	5.50003	4.0403	15.3603	15.0614	14.5391	12.9765
8.45	1.61909	4.06049	5.51929	4.05849	15.3949	15.0715	14.5491	12.9877
8.451	1.63169	4.08485	5.54021	4.07671	15.4292	15.0817	14.5591	12.9988
8.452	1.6437	4.10966	5.56301	4.0949	15.4612	15.0909	14.569	13.01
8.454	1.65569	4.13247	5.58529	4.11266	15.4887	15.0984	14.5787	13.0215
8.455	1.66745	4.15354	5.60599	4.13025	15.5163	15.1052	14.5882	13.0338
8.456	1.67873	4.17483	5.62511	4.14791	15.5438	15.112	14.5978	13.0466
8.457	1.68993	4.19902	5.64398	4.16594	15.5713	15.1187	14.6075	13.0593
8.459	1.70112	4.22324	5.66522	4.18381	15.5988	15.1252	14.6177	13.0711
8.46	1.71267	4.24738	5.68507	4.20133	15.6263	15.1289	14.6282	13.0812
8.461	1.72553	4.2717	5.70485	4.21884	15.6522	15.1307	14.6386	13.091
8.462	1.73957	4.29779	5.72471	4.23666	15.681	15.1325	14.649	13.1009
8.464	1.75339	4.32461	5.74441	4.25604	15.7119	15.1345	14.6597	13.1108
8.465	1.7672	4.35096	5.76302	4.2746	15.7381	15.1368	14.6727	13.1205
8.466	1.78127	4.37733	5.78104	4.29071	15.7626	15.1393	14.6871	13.1296
8.467	1.79502	4.40368	5.79902	4.30591	15.7871	15.1417	14.7014	13.138
8.469	1.80732	4.43003	5.8175	4.32175	15.8113	15.1442	14.7153	13.1464
8.47	1.81933	4.45431	5.83703	4.33896	15.8357	15.1467	14.7254	13.1535
8.471	1.83191	4.47862	5.85592	4.3554	15.8607	15.1509	14.7334	13.1572
8.472	1.84595	4.50312	5.87481	4.37175	15.8873	15.1565	14.7414	13.1589
8.474	1.86079	4.52933	5.89405	4.38823	15.914	15.1622	14.7494	13.1607
8.475	1.87552	4.55584	5.91458	4.40546	15.9406	15.1678	14.7574	13.1624
8.476	1.89013	4.5818	5.93507	4.42346	15.9635	15.1728	14.7662	13.1646
8.477	1.90444	4.608	5.95531	4.44129	15.9838	15.1774	14.7754	13.1697
8.479	1.9187	4.63431	5.97556	4.45918	16.0039	15.182	14.7847	13.1778
8.48	1.93342	4.66202	5.99614	4.47666	16.024	15.1866	14.7939	13.1859
8.481	1.94976	4.68729	6.0177	4.49244	16.044	15.1911	14.8039	13.1937
8.482	1.96639	4.71239	6.03846	4.50648	16.0641	15.195	14.8138	13.2007
8.484	1.98457	4.73777	6.05923	4.52052	16.0898	15.1972	14.8239	13.2071
8.485	2.00313	4.76423	6.08004	4.53511	16.1158	15.1988	14.835	13.2135
8.486	2.0212	4.79038	6.101	4.55142	16.1416	15.2004	14.8464	13.2199
8.487	2.03931	4.81574	6.12146	4.56845	16.1677	15.2005	14.8591	13.2263
8.489	2.05808	4.84107	6.14171	4.58494	16.1906	15.1993	14.8747	13.2328
8.49	2.0784	4.86704	6.16214	4.60146	16.2135	15.1977	14.8914	13.2395
8.491	2.09769	4.89401	6.18328	4.61827	16.2364	15.1959	14.9081	13.2463
8.492	2.11686	4.9179	6.2052	4.63608	16.2592	15.1942	14.9238	13.2531
8.494	2.1361	4.94187	6.2257	4.65474	16.282	15.1927	14.9378	13.2595
8.495	2.15493	4.96629	6.24617	4.6734	16.3111	15.1923	14.9516	13.2656
8.496	2.17191	4.99237	6.26656	4.69226	16.3407	15.193	14.9655	13.2716
8.497	2.18796	5.01826	6.28647	4.71201	16.3702	15.1938	14.9793	13.2776
8.499	2.20396	5.04386	6.3056	4.73249	16.3998	15.195	14.9931	13.2831
8.5	2.22023	5.06948	6.32482	4.75263	16.424	15.1979	15.0068	13.2897
8.501	2.23802	5.09623	6.34436	4.77283	16.4469	15.2025	15.0204	13.2996
8.502	2.25628	5.12644	6.36553	4.79312	16.4697	15.2072	15.0341	13.3123
8.503	2.27451	5.15785	6.38809	4.81236	16.4926	15.2119	15.0471	13.3252
8.505	2.29322	5.18926	6.4094	4.82969	16.5155	15.2164	15.0582	13.3382
8.506	2.31482	5.2205	6.4307	4.84703	16.5428	15.2192	15.0679	13.3517
8.507	2.3383	5.25071	6.45149	4.86442	16.5718	15.2196	15.0777	13.3654
8.508	2.36121	5.27643	6.47041	4.88171	16.6009	15.2201	15.0874	13.3791
8.51	2.38412	5.30343	6.48774	4.8984	16.6299	15.22	15.0977	13.3928
8.511	2.40741	5.33259	6.50554	4.91457	16.6559	15.2169	15.11	13.4069
8.512	2.43163	5.36206	6.52577	4.93069	16.6805	15.2105	15.1243	13.4236
8.513	2.4546	5.39346	6.54675	4.94744	16.7025	15.204	15.1386	13.4421
8.515	2.47758	5.42256	6.56607	4.96497	16.7236	15.1975	15.153	13.4608
8.516	2.5009	5.45135	6.58387	4.98221	16.747	15.1911	15.1675	13.4792
8.517	2.52636	5.48008	6.60146	4.9994	16.7727	15.1856	15.1823	13.4968
8.518	2.55386	5.50913	6.61929	5.01675	16.7996	15.1821	15.1971	13.5139
8.52	2.58152	5.53836	6.64005	5.03421	16.8269	15.179	15.2118	13.5309
8.521	2.60913	5.56756	6.66111	5.05175	16.854	15.176	15.2266	13.548
8.522	2.63703	5.59675	6.68206	5.07064	16.8798	15.1752	15.2426	13.565
8.523	2.66552	5.62585	6.70304	5.09105	16.9038	15.177	15.2597	13.5818
8.525	2.69234	5.65675	6.72394	5.11143	16.9273	15.1788	15.2769	13.5979
8.526	2.7192	5.68584	6.74457	5.13176	16.9507	15.1806	15.2939	13.614
8.527	2.74663	5.71496	6.7653	5.14929	16.9743	15.1824	15.3091	13.6302
8.528	2.77576	5.74398	6.78588	5.1668	16.9994	15.1838	15.3223	13.6469
8.53	2.80504	5.77488	6.80664	5.1844	17.0273	15.1844	15.3356	13.6645
8.531	2.83218	5.80724	6.83102	5.20279	17.0563	15.1846	15.3489	13.6821
8.532	2.85686	5.83984	6.85475	5.22329	17.0851	15.1849	15.3621	13.6998
8.533	2.88508	5.87222	6.87857	5.24371	17.1134	15.1838	15.3755	13.7175
8.535	2.91564	5.90474	6.9021	5.2642	17.1402	15.181	15.3882	13.7371
8.536	2.945	5.93872	6.92546	5.28448	17.1668	15.1781	15.4	13.7608
8.537	2.97427	5.97112	6.94652	5.30403	17.1933	15.1751	15.4122	13.7846
8.538	3.0036	6.00389	6.96647	5.32244	17.2197	15.1721	15.4256	13.808
8.54	3.03497	6.03663	6.98637	5.34076	17.2478	15.1687	15.4381	13.8291
8.541	3.06524	6.06925	7.0067	5.35917	17.2808	15.1643	15.4506	13.8465
8.542	3.09539	6.09955	7.03044	5.37765	17.3147	15.1588	15.4632	13.8639
8.543	3.12557	6.13001	7.05325	5.39744	17.3486	15.1526	15.4757	13.8812
8.545	3.15832	6.16024	7.07587	5.4173	17.3824	15.1464	15.4887	13.8986
8.546	3.19324	6.19072	7.09843	5.43712	17.4116	15.1415	15.504	13.9148
8.547	3.22729	6.22431	7.12069	5.45686	17.4396	15.138	15.5207	13.9276
8.548	3.2611	6.25675	7.14226	5.47521	17.4677	15.1346	15.5374	13.9401
8.55	3.29506	6.28917	7.16364	5.49183	17.4956	15.1312	15.5534	13.9527
8.551	3.33052	6.32162	7.18494	5.50838	17.5235	15.1279	15.5661	13.9648
8.552	3.36376	6.35632	7.20646	5.52498	17.5493	15.1252	15.5776	13.976
8.553	3.39693	6.39029	7.22993	5.54234	17.5748	15.1236	15.589	13.9861
8.554	3.43023	6.42419	7.25065	5.56186	17.6002	15.1221	15.6004	13.9973
8.556	3.46652	6.45813	7.27129	5.58121	17.6256	15.1204	15.612	14.0094
8.557	3.50615	6.49235	7.29219	5.60069	17.6458	15.1177	15.6242	14.0215
8.558	3.5463	6.52724	7.31413	5.62029	17.6647	15.1137	15.6376	14.0385
8.559	3.58615	6.56058	7.33769	5.64001	17.6834	15.1096	15.6509	14.0589
8.561	3.6265	6.59047	7.3611	5.65826	17.702	15.1055	15.6643	14.0793
8.562	3.67113	6.61887	7.38289	5.6766	17.7207	15.1015	15.6777	14.0998
8.563	3.71423	6.65158	7.40257	5.69487	17.7414	15.098	15.6912	14.1156
8.564	3.75719	6.68474	7.42397	5.71346	17.7627	15.0957	15.7045	14.1293
8.566	3.80011	6.71756	7.44316	5.7335	17.7834	15.0934	15.7181	14.1429
8.567	3.84505	6.75026	7.46177	5.7542	17.8016	15.0912	15.7316	14.1564
8.568	3.88786	6.78362	7.48039	5.77492	17.8178	15.0901	15.746	14.1701
8.569	3.92798	6.81748	7.50003	5.79569	17.8329	15.0921	15.7635	14.1831
8.571	3.96815	6.85052	7.52192	5.81649	17.8479	15.094	15.781	14.1949
8.572	4.01015	6.88304	7.54467	5.83674	17.863	15.096	15.7982	14.2065
8.573	4.05703	6.91559	7.56757	5.8553	17.8781	15.0979	15.8137	14.2183
8.574	4.10191	6.95054	7.5907	5.87286	17.8952	15.0977	15.8266	14.2276
8.576	4.14698	6.98419	7.61624	5.89281	17.9149	15.0908	15.8395	14.2343
8.577	4.19196	7.01731	7.6406	5.91433	17.9352	15.0831	15.8525	14.2411
8.578	4.23997	7.05036	7.66476	5.93643	17.9555	15.0754	15.8654	14.2478
8.579	4.28695	7.08392	7.68885	5.9585	17.975	15.067	15.8776	14.2546
8.581	4.33245	7.11871	7.71346	5.9806	17.9934	15.0564	15.8873	14.2615
8.582	4.37767	7.15354	7.73559	6.00092	18.0114	15.0454	15.8965	14.2717
8.583	4.42406	7.18834	7.75673	6.01695	18.0294	15.0343	15.9055	14.2819
8.584	4.46905	7.22313	7.7777	6.03258	18.0474	15.0233	15.9139	14.2921
8.586	4.51065	7.2605	7.79903	6.04825	18.0659	15.0131	15.9206	14.3025
8.587	4.55697	7.29641	7.82421	6.06391	18.0857	15.0055	15.9272	14.3137
8.588	4.60558	7.33143	7.85002	6.08081	18.106	14.9988	15.9334	14.3248
8.589	4.66065	7.36663	7.87575	6.09787	18.1263	14.9922	15.939	14.3359
8.591	4.71678	7.40283	7.90168	6.11495	18.1454	14.9858	15.9452	14.3471
8.592	4.77156	7.43932	7.92765	6.13203	18.1617	14.9803	15.9505	14.358
8.593	4.82604	7.47406	7.95	6.14966	18.1767	14.9755	15.9552	14.3663
8.594	4.88138	7.50858	7.97116	6.16763	18.1917	14.9712	15.9599	14.3733
8.596	4.93813	7.5431	7.99227	6.18559	18.2067	14.9667	15.9645	14.3804
8.597	4.9937	7.57696	8.01349	6.20351	18.2217	14.9616	15.9688	14.3864
8.598	5.04883	7.60814	8.03529	6.22146	18.2385	14.9565	15.973	14.3874
8.599	5.10388	7.63871	8.05764	6.2426	18.2566	14.9512	15.9771	14.3884
8.601	5.16405	7.66931	8.08008	6.26429	18.2748	14.9459	15.9813	14.3894
8.602	5.225	7.70351	8.10253	6.28599	18.2916	14.9406	15.9855	14.3904
8.603	5.28544	7.74244	8.12718	6.30766	18.3042	14.9367	15.9937	14.3917
8.604	5.34554	7.78202	8.14987	6.33045	18.315	14.9348	16.0047	14.3959
8.606	5.40678	7.82176	8.17154	6.3547	18.3258	14.9329	16.0158	14.4023
8.607	5.47008	7.8618	8.19322	6.37914	18.3366	14.931	16.0268	14.4083
8.608	5.53059	7.90462	8.2153	6.40347	18.3474	14.9292	16.0354	14.415
8.609	5.59054	7.94375	8.23943	6.42792	18.3573	14.9269	16.0423	14.4254
8.61	5.65043	7.98237	8.26403	6.45181	18.3657	14.9237	16.0492	14.4373
8.612	5.71525	8.02096	8.28861	6.47517	18.3737	14.9206	16.0561	14.4493
8.613	5.78178	8.05927	8.31315	6.49853	18.3819	14.9174	16.063	14.4613
8.614	5.84819	8.09168	8.33774	6.52195	18.3918	14.9136	16.0704	14.4733
8.615	5.91442	8.1232	8.35751	6.54604	18.4024	14.9086	16.0803	14.4858
8.617	5.98155	8.15681	8.37675	6.56823	18.413	14.9036	16.0902	14.5006
8.618	6.05197	8.19245	8.39792	6.59041	18.4236	14.8986	16.0999	14.516
8.619	6.12049	8.22953	8.42028	6.61261	18.4335	14.8935	16.1092	14.5314
8.62	6.18836	8.2659	8.44324	6.63497	18.444	14.8877	16.1172	14.5427
8.622	6.25624	8.30103	8.46556	6.65706	18.4583	14.8789	16.1251	14.5503
8.623	6.32765	8.33612	8.48733	6.67857	18.4774	14.8701	16.133	14.5573
8.624	6.39866	8.37257	8.50923	6.70007	18.4971	14.8613	16.141	14.5643
8.625	6.46957	8.40916	8.53165	6.72096	18.5159	14.852	16.148	14.5712
8.627	6.54059	8.44462	8.55458	6.74023	18.5332	14.8415	16.1493	14.5782
8.628	6.6123	8.47969	8.57766	6.75935	18.5503	14.8309	16.1507	14.5846
8.629	6.68973	8.51545	8.60078	6.77935	18.5674	14.8204	16.152	14.5909
8.63	6.76712	8.55257	8.62384	6.79966	18.5844	14.8098	16.1531	14.5971
8.632	6.84442	8.58931	8.64778	6.81997	18.6015	14.7994	16.1504	14.6037
8.633	6.92161	8.62534	8.67185	6.8423	18.6166	14.7903	16.1477	14.6116
8.634	7.00098	8.66122	8.69568	6.86481	18.6288	14.7815	16.145	14.6197
8.635	7.07896	8.69752	8.71944	6.88731	18.6408	14.7729	16.1424	14.6278
8.637	7.15379	8.73241	8.74272	6.90982	18.6515	14.7648	16.14	14.6359
8.638	7.22003	8.7657	8.76271	6.93218	18.6592	14.7649	16.142	14.644
8.639	7.2886	8.79876	8.78149	6.95238	18.666	14.7658	16.1446	14.6506
8.64	7.36799	8.83218	8.80026	6.9714	18.6729	14.7668	16.1471	14.6561
8.642	7.45352	8.86655	8.81908	6.99024	18.6797	14.7677	16.1493	14.6613
8.643	7.53859	8.90033	8.83854	7.00909	18.6865	14.7688	16.1539	14.6666
8.644	7.62373	8.93352	8.85868	7.02935	18.6944	14.7717	16.1598	14.6689
8.645	7.71015	8.96668	8.87885	7.05135	18.7045	14.7766	16.1661	14.6707
8.647	7.79698	9.00353	8.89908	7.07384	18.7155	14.7812	16.1725	14.6726
8.648	7.88321	9.04072	8.91937	7.09628	18.7262	14.7854	16.1788	14.6744
8.649	7.96976	9.07648	8.93984	7.11942	18.7357	14.7876	16.1841	14.6763
8.65	8.05612	9.11208	8.96034	7.14284	18.7444	14.7885	16.188	14.6791
8.652	8.14495	9.14842	8.98089	7.16595	18.7531	14.7892	16.1916	14.683
8.653	8.23493	9.18539	9.00136	7.18884	18.7618	14.7898	16.1952	14.687
8.654	8.32436	9.22129	9.02312	7.21174	18.7705	14.7904	16.1998	14.6911
8.655	8.4139	9.25649	9.04612	7.23452	18.7796	14.7904	16.2053	14.6977
8.657	8.50643	9.29163	9.06931	7.2553	18.7897	14.7874	16.211	14.7057
8.658	8.60214	9.32831	9.09236	7.27538	18.8006	14.7838	16.2166	14.7135
8.659	8.69875	9.36606	9.1153	7.29557	18.8116	14.7802	16.2222	14.7205
8.66	8.79521	9.40397	9.13724	7.31665	18.8212	14.7766	16.2276	14.7276
8.661	8.89281	9.44188	9.15886	7.33633	18.8292	14.7732	16.2305	14.7356
8.663	8.99197	9.48177	9.18056	7.35531	18.837	14.7697	16.2328	14.7452
8.664	9.0906	9.52078	9.20212	7.37424	18.8448	14.7663	16.2351	14.7554
8.665	9.18855	9.5559	9.22531	7.39332	18.8526	14.7629	16.2341	14.7655
8.666	9.28632	9.58784	9.24888	7.41316	18.8606	14.7596	16.23	14.7738
8.668	9.38832	9.61702	9.27161	7.43187	18.871	14.7574	16.2255	14.779
8.669	9.49027	9.64621	9.292	7.45028	18.8836	14.7555	16.2209	14.783
8.67	9.5912	9.67668	9.31224	7.46861	18.8962	14.7536	16.2163	14.7871
8.671	9.69236	9.70623	9.33227	7.48942	18.9094	14.752	16.2118	14.7911
8.673	9.79678	9.73572	9.35172	7.51144	18.9228	14.7513	16.2082	14.7947
8.674	9.9032	9.76616	9.37121	7.53367	18.936	14.7507	16.205	14.796
8.675	10.0079	9.79861	9.39071	7.5559	18.9499	14.7501	16.2018	14.7961
8.676	10.1116	9.83168	9.41064	7.57843	18.9651	14.7495	16.1982	14.7962
8.678	10.2159	9.86455	9.4308	7.60024	18.9805	14.7489	16.1924	14.7959
8.679	10.3285	9.89746	9.45079	7.61957	18.9961	14.7483	16.1863	14.7936
8.68	10.4395	9.93122	9.4708	7.63701	19.0123	14.7477	16.1801	14.7904
8.681	10.5484	9.96504	9.49132	7.65537	19.0286	14.7471	16.174	14.7871
8.683	10.657	9.99754	9.51271	7.67613	19.0444	14.7471	16.1679	14.7838
8.684	10.771	10.03	9.53433	7.69766	19.0566	14.7499	16.1642	14.7805
8.685	10.8882	10.0633	9.55588	7.71878	19.0639	14.7531	16.1615	14.7797
8.686	11.0029	10.0972	9.57745	7.73995	19.0711	14.7563	16.159	14.7804
8.688	11.1173	10.1301	9.59901	7.76152	19.0783	14.7595	16.157	14.7813
8.689	11.2319	10.1626	9.62002	7.78373	19.0856	14.7627	16.1603	14.7821
8.69	11.3441	10.1957	9.64057	7.80552	19.0924	14.7661	16.1643	14.7834
8.691	11.4453	10.2312	9.6611	7.82675	19.0973	14.7697	16.1684	14.7851
8.693	11.5472	10.2677	9.68168	7.84791	19.0993	14.7732	16.1724	14.7867
8.694	11.6586	10.3029	9.70097	7.86851	19.1014	14.7768	16.1763	14.7883
8.695	11.7761	10.3381	9.71891	7.887	19.1046	14.7791	16.1797	14.79
8.696	11.8981	10.3738	9.73659	7.90419	19.1116	14.7808	16.1832	14.792
8.698	12.0183	10.41	9.75434	7.92138	19.1186	14.7825	16.1869	14.7944
8.699	12.1365	10.446	9.77447	7.93894	19.1257	14.7842	16.1908	14.7969
8.7	12.2559	10.4819	9.79701	7.95849	19.1327	14.7857	16.1921	14.7993
8.701	12.383	10.518	9.82009	7.97947	19.1398	14.7871	16.191	14.8029
8.703	12.5122	10.5538	9.84322	8.00064	19.1475	14.7883	16.1897	14.8079
8.704	12.6351	10.5886	9.86586	8.0218	19.1567	14.7895	16.1884	14.8131
8.705	12.7584	10.6226	9.88659	8.04357	19.1659	14.7907	16.1871	14.8184
8.706	12.8847	10.6565	9.90588	8.06549	19.1744	14.7909	16.1861	14.8237
8.708	13.0143	10.6926	9.9249	8.08711	19.1805	14.789	16.1866	14.8287
8.709	13.1419	10.7287	9.94391	8.10872	19.1855	14.7861	16.188	14.8335
8.71	13.268	10.7617	9.96559	8.13029	19.1904	14.7833	16.1894	14.8382
8.711	13.395	10.7944	9.98659	8.15149	19.1953	14.7804	16.1916	14.8427
8.713	13.5282	10.8276	10.0062	8.17123	19.2002	14.7771	16.1952	14.8461
8.714	13.6619	10.8617	10.0257	8.19017	19.2054	14.7701	16.1994	14.8489
8.715	13.7892	10.895	10.0458	8.20912	19.2113	14.7609	16.2036	14.8513
8.716	13.9162	10.9275	10.0656	8.22867	19.2174	14.7516	16.2078	14.8539
8.717	14.0479	10.9601	10.0846	8.24823	19.2233	14.7429	16.2117	14.8564
8.719	14.1848	10.9937	10.1031	8.26753	19.2282	14.7366	16.2128	14.8594
8.72	14.3201	11.0252	10.1216	8.28672	19.232	14.7316	16.2123	14.8639
8.721	14.4532	11.0538	10.1401	8.30624	19.2359	14.7266	16.2118	14.8694
8.722	14.5878	11.0831	10.1583	8.32643	19.2397	14.7216	16.2115	14.8749
8.724	14.7301	11.1158	10.1775	8.34614	19.2436	14.7166	16.2133	14.8801
8.725	14.8743	11.1488	10.1986	8.36548	19.2471	14.7119	16.2161	14.8843
8.726	15.0145	11.1796	10.22	8.38484	19.2491	14.7073	16.2189	14.8878
8.727	15.1547	11.209	10.2394	8.40586	19.2489	14.7027	16.2217	14.8912
8.729	15.3	11.2383	10.255	8.42688	19.2487	14.698	16.2246	14.8946
8.73	15.4481	11.2685	10.2695	8.44746	19.2479	14.6923	16.2276	14.8981
8.731	15.5939	11.3021	10.2841	8.46787	19.2429	14.6862	16.2307	14.9002
8.732	15.7388	11.3367	10.2993	8.4866	19.2379	14.6801	16.2339	14.9008
8.734	15.8846	11.3712	10.3163	8.50325	19.2328	14.674	16.237	14.9014
8.735	16.0353	11.4059	10.3342	8.51904	19.2277	14.6679	16.2394	14.9024
8.736	16.1849	11.4411	10.3522	8.53559	19.2227	14.6611	16.2412	14.9052
8.737	16.3312	11.4748	10.3706	8.55233	19.2177	14.6533	16.243	14.9097
8.739	16.4774	11.5068	10.3899	8.5702	19.2172	14.6453	16.2447	14.9142
8.74	16.6299	11.5389	10.409	8.59004	19.2166	14.6373	16.2465	14.9187
8.741	16.7842	11.5715	10.4279	8.60992	19.2161	14.6293	16.2461	14.9232
8.742	16.934	11.6051	10.447	8.62981	19.2147	14.6212	16.2441	14.9267
8.744	17.072	11.637	10.4671	8.64952	19.2132	14.6132	16.2418	14.9289
8.745	17.2037	11.6689	10.488	8.66802	19.2117	14.6052	16.2396	14.9309
8.746	17.3452	11.7008	10.5074	8.68496	19.2103	14.5972	16.2354	14.9329
8.747	17.5044	11.7318	10.5269	8.70177	19.2088	14.5884	16.2301	14.933
8.749	17.6599	11.761	10.5465	8.71862	19.2073	14.5786	16.2251	14.931
8.75	17.8154	11.7895	10.5661	8.73659	19.2064	14.5684	16.22	14.9289
8.751	17.9722	11.8182	10.5852	8.75578	19.2055	14.5583	16.2143	14.9267
8.752	18.1341	11.8484	10.6042	8.77407	19.2048	14.5485	16.208	14.9245
8.754	18.2953	11.8802	10.6233	8.79234	19.2057	14.5394	16.2004	14.9237
8.755	18.4566	11.9084	10.6429	8.81083	19.21	14.5302	16.1918	14.9251
8.756	18.6187	11.9366	10.663	8.83016	19.2144	14.5201	16.1833	14.9273
8.757	18.7833	11.9649	10.683	8.85049	19.2187	14.5095	16.1748	14.9295
8.759	18.9532	11.9936	10.7029	8.87093	19.2231	14.4986	16.1664	14.9314
8.76	19.1205	12.0218	10.7232	8.89127	19.2275	14.4865	16.158	14.9329
8.761	19.2883	12.0495	10.7427	8.9119	19.2329	14.4736	16.1496	14.9343
8.762	19.4564	12.0774	10.7603	8.93185	19.2393	14.4607	16.1412	14.9357
8.764	19.6267	12.1059	10.7778	8.9502	19.2457	14.4479	16.1328	14.9371
8.765	19.7941	12.1362	10.7953	8.9686	19.2517	14.4352	16.1244	14.9389
8.766	19.9616	12.1664	10.8139	8.98708	19.2559	14.4229	16.1161	14.9418
8.767	20.1292	12.1967	10.8346	9.00516	19.2602	14.4105	16.1078	14.9461
8.769	20.298	12.2271	10.8559	9.02243	19.2644	14.3981	16.0992	14.9509
8.77	20.4705	12.2567	10.8772	9.03931	19.2687	14.3857	16.0894	14.9558
8.771	20.6412	12.2835	10.8988	9.05639	19.2729	14.373	16.0784	14.9611
8.772	20.8125	12.3095	10.9183	9.0744	19.2772	14.3601	16.0674	14.9665
8.773	20.9859	12.3338	10.935	9.09325	19.2814	14.3472	16.0564	14.9718
8.775	21.1631	12.3559	10.9502	9.11191	19.2855	14.3346	16.0453	14.9772
8.776	21.3416	12.3795	10.9646	9.13057	19.2896	14.325	16.034	14.9826
8.777	21.5199	12.4034	10.9801	9.15022	19.293	14.3185	16.0221	14.9875
8.778	21.6976	12.4271	10.9979	9.17075	19.2959	14.3119	16.0103	14.9906
8.78	21.8758	12.4508	11.015	9.19081	19.2985	14.3055	15.9986	14.9937
8.781	22.0554	12.4758	11.032	9.21064	19.3011	14.2989	15.9892	14.9966
8.782	22.2341	12.4999	11.0493	9.23078	19.304	14.2919	15.982	14.9981
8.783	22.4124	12.5237	11.0671	9.25136	19.307	14.2842	15.9748	14.9983
8.785	22.5914	12.5476	11.0835	9.27071	19.3092	14.2761	15.9676	14.9985
8.786	22.7729	12.5716	11.0997	9.28767	19.3112	14.2681	15.9604	14.9987
8.787	22.9559	12.5986	11.1159	9.30379	19.3131	14.26	15.9528	14.9989
8.788	23.1384	12.6247	11.1317	9.321	19.3157	14.2516	15.9438	14.9991
8.79	23.3214	12.6511	11.1475	9.33765	19.3212	14.2431	15.934	14.9994
8.791	23.506	12.6772	11.1638	9.35192	19.3272	14.2347	15.9242	14.9996
8.792	23.6915	12.7025	11.1801	9.36563	19.3332	14.2263	15.9143	14.9999
8.793	23.8754	12.7235	11.1969	9.37957	19.3392	14.2192	15.9042	15.0009
8.795	24.0597	12.744	11.2151	9.39472	19.3453	14.2148	15.8941	15.004
8.796	24.2398	12.7646	11.2323	9.41047	19.3515	14.2117	15.8839	15.0071
8.797	24.409	12.7854	11.2494	9.42612	19.3577	14.2086	15.8738	15.0102
8.798	24.5709	12.8086	11.2668	9.4419	19.3641	14.206	15.864	15.0133
8.8	24.7507	12.8305	11.285	9.45872	19.3704	14.2045	15.855	15.0163
8.801	24.9428	12.8526	11.3027	9.47781	19.3728	14.2033	15.8472	15.0192
8.802	25.1352	12.8747	11.3196	9.49416	19.3746	14.2021	15.8399	15.022
8.803	25.324	12.8972	11.3364	9.51016	19.3764	14.2009	15.8329	15.0248
8.805	25.5149	12.9182	11.3535	9.52615	19.3782	14.1993	15.8277	15.0282
8.806	25.706	12.9392	11.3708	9.5422	19.38	14.1969	15.8232	15.0332
8.807	25.8967	12.9601	11.3853	9.55878	19.3816	14.1943	15.8188	15.0385
8.808	26.0839	12.9813	11.3999	9.57592	19.3826	14.1916	15.8143	15.0439
8.81	26.2755	13.0034	11.4144	9.59305	19.3836	14.1888	15.8098	15.0492
8.811	26.4708	13.0257	11.4289	9.61017	19.3846	14.1871	15.8049	15.0548
8.812	26.6661	13.048	11.4432	9.62634	19.3851	14.1861	15.799	15.0615
8.813	26.8611	13.0705	11.4573	9.63949	19.3855	14.1852	15.7931	15.0687
8.815	27.0552	13.0935	11.4714	9.65232	19.3858	14.1843	15.7874	15.076
8.816	27.2534	13.1125	11.4851	9.66535	19.3862	14.1832	15.7832	15.0824
8.817	27.4521	13.1316	11.4975	9.67893	19.3865	14.1814	15.78	15.0863
8.818	27.6503	13.1507	11.5091	9.69302	19.387	14.1783	15.7768	15.089
8.82	27.8479	13.1706	11.5207	9.70669	19.3881	14.1751	15.7736	15.0914
8.821	28.0465	13.1913	11.5328	9.72038	19.3893	14.1721	15.7704	15.094
8.822	28.248	13.2115	11.5465	9.73397	19.3904	14.1703	15.7667	15.0969
8.823	28.4489	13.2317	11.5607	9.74707	19.3906	14.1695	15.7613	15.0975
8.824	28.6489	13.2521	11.5743	9.75921	19.3897	14.1688	15.7557	15.0951
8.826	28.848	13.2724	11.588	9.77139	19.3888	14.168	15.7501	15.0927
8.827	29.0529	13.2891	11.6016	9.78374	19.3879	14.1672	15.7445	15.0903
8.828	29.2563	13.3045	11.6143	9.79699	19.387	14.1664	15.7389	15.0867
8.829	29.4605	13.322	11.6246	9.81126	19.3861	14.1651	15.7332	15.0809
8.831	29.6654	13.3406	11.6364	9.82544	19.3831	14.1638	15.7276	15.0751
8.832	29.8723	13.3603	11.6487	9.83965	19.3795	14.1625	15.7219	15.0693
8.833	30.0838	13.3795	11.662	9.85442	19.3764	14.1614	15.717	15.0634
8.834	30.2943	13.3987	11.6757	9.87021	19.3732	14.1606	15.7143	15.0578
8.836	30.5046	13.4178	11.6891	9.88495	19.3697	14.1598	15.7125	15.0548
8.837	30.7126	13.4381	11.7025	9.89971	19.366	14.159	15.7106	15.0521
8.838	30.9245	13.4588	11.716	9.91404	19.3624	14.1582	15.709	15.0494
8.839	31.1369	13.4795	11.7299	9.92707	19.3588	14.1569	15.708	15.0469
8.841	31.3488	13.5002	11.7419	9.93821	19.3552	14.1541	15.707	15.0464
8.842	31.562	13.5219	11.7539	9.95057	19.3506	14.1509	15.706	15.0459
8.843	31.776	13.5444	11.766	9.96326	19.3441	14.1476	15.705	15.0455
8.844	31.9896	13.5656	11.7788	9.976	19.3368	14.1446	15.7035	15.045
8.846	32.2032	13.5865	11.791	9.98941	19.3296	14.1425	15.7001	15.0446
8.847	32.4157	13.6074	11.803	10.0021	19.3229	14.1408	15.6959	15.0447
8.848	32.6255	13.6271	11.815	10.0146	19.3167	14.139	15.6916	15.045
8.849	32.8324	13.6432	11.8273	10.0273	19.3105	14.1372	15.6877	15.0453
8.851	33.0197	13.6588	11.8408	10.0394	19.3044	14.1349	15.685	15.0456
8.852	33.2005	13.6744	11.8551	10.0527	19.2982	14.131	15.6833	15.0459
8.853	33.4071	13.6907	11.8694	10.0661	19.2918	14.1265	15.6817	15.0462
8.854	33.6171	13.7109	11.8837	10.0794	19.285	14.1219	15.6802	15.0464
8.856	33.8316	13.7319	11.8975	10.0926	19.278	14.1164	15.6788	15.0467
8.857	34.0463	13.7531	11.9087	10.1051	19.271	14.1081	15.6773	15.0468
8.858	34.2607	13.7741	11.9198	10.1169	19.2639	14.0984	15.6757	15.0457
8.859	34.4756	13.7953	11.9308	10.1287	19.2566	14.0893	15.674	15.0431
8.861	34.6912	13.8133	11.9417	10.1405	19.2493	14.081	15.6724	15.0404
8.862	34.9068	13.8309	11.9511	10.1527	19.242	14.0719	15.6703	15.0379
8.863	35.123	13.8485	11.9594	10.1644	19.2347	14.0614	15.667	15.0355
8.864	35.338	13.8663	11.9678	10.1761	19.2274	14.0502	15.6638	15.0332
8.866	35.5605	13.8838	11.9762	10.1878	19.2191	14.039	15.6605	15.0309
8.867	35.7811	13.9006	11.9846	10.1995	19.2102	14.0279	15.6573	15.0286
8.868	35.9998	13.9175	11.9919	10.2107	19.2013	14.0175	15.6541	15.0262
8.869	36.2199	13.9344	11.999	10.2215	19.1926	14.0082	15.6526	15.0235
8.871	36.4458	13.954	12.0062	10.2324	19.1844	13.999	15.6511	15.0198
8.872	36.6713	13.9743	12.0139	10.2433	19.1763	13.9896	15.6497	15.0165
8.873	36.8932	13.9947	12.0263	10.2544	19.1682	13.9803	15.6484	15.0133
8.874	37.1159	14.0151	12.0392	10.2663	19.1602	13.9716	15.6483	15.0088
8.876	37.3379	14.0354	12.052	10.2783	19.1521	13.9645	15.6483	15.0033
8.877	37.5717	14.0531	12.0648	10.2903	19.1437	13.9574	15.6483	14.9976
8.878	37.7933	14.0698	12.0765	10.3022	19.135	13.9503	15.6482	14.9918
8.879	38.0151	14.0862	12.0871	10.3136	19.1262	13.9438	15.6481	14.9861
8.88	38.238	14.1004	12.0975	10.3239	19.1173	13.939	15.6461	14.98
8.882	38.4679	14.115	12.1069	10.3341	19.108	13.9342	15.6383	14.97
8.883	38.6937	14.1304	12.1161	10.3444	19.0984	13.9293	15.6304	14.9594
8.884	38.9166	14.1461	12.1252	10.3557	19.0889	13.9244	15.6227	14.9487
8.885	39.1406	14.1618	12.1331	10.3682	19.0801	13.9193	15.617	14.9399
8.887	39.3638	14.1776	12.1407	10.3808	19.0719	13.9119	15.6115	14.9342
8.888	39.5964	14.1955	12.1483	10.3934	19.0627	13.9044	15.606	14.9288
8.889	39.8146	14.2148	12.1563	10.4059	19.0516	13.8969	15.6006	14.9234
8.89	40.0331	14.2342	12.1653	10.4174	19.0399	13.8895	15.5951	14.918
8.892	40.2509	14.2536	12.1745	10.4271	19.0282	13.8826	15.5894	14.9126
8.893	40.4811	14.2725	12.1837	10.4358	19.0175	13.8756	15.5815	14.9069
8.894	40.7071	14.2898	12.1929	10.4447	19.0082	13.8687	15.5736	14.9011
8.895	40.9263	14.3064	12.2025	10.4554	18.9992	13.8618	15.5655	14.8953
8.897	41.1457	14.323	12.2121	10.4661	18.9903	13.8544	15.5548	14.8894
8.898	41.3676	14.3396	12.2217	10.4764	18.9814	13.8438	15.5431	14.8811
8.899	41.6031	14.3551	12.2313	10.4867	18.9721	13.8328	15.5314	14.8721
8.9	41.823	14.3698	12.2404	10.4969	18.961	13.8218	15.5196	14.8632
8.902	42.0398	14.3845	12.2466	10.5069	18.9486	13.8111	15.5079	14.8543
8.903	42.2511	14.3991	12.2522	10.5165	18.9361	13.802	15.4968	14.8453
8.904	42.4446	14.4136	12.258	10.526	18.9243	13.7935	15.4903	14.8365
8.905	42.6481	14.4278	12.2637	10.5356	18.9144	13.785	15.485	14.8277
8.907	42.8673	14.442	12.2715	10.5455	18.9056	13.7765	15.48	14.819
8.908	43.0924	14.4561	12.2804	10.5559	18.8967	13.7677	15.477	14.8102
8.909	43.3175	14.4703	12.2894	10.5665	18.8879	13.7568	15.4752	14.801
8.91	43.5567	14.4873	12.2985	10.577	18.8791	13.7455	15.4732	14.7914
8.912	43.787	14.5059	12.3073	10.5876	18.8709	13.7344	15.4711	14.7819
8.913	44.0123	14.5246	12.3118	10.598	18.8635	13.7244	15.469	14.7724
8.914	44.2377	14.5433	12.3159	10.6083	18.8562	13.7163	15.4669	14.7628
8.915	44.4705	14.5607	12.3201	10.6187	18.849	13.708	15.4621	14.7523
8.917	44.7063	14.5745	12.3242	10.6291	18.8422	13.6995	15.4549	14.7409
8.918	44.9371	14.5871	12.3301	10.6394	18.8357	13.691	15.4472	14.7295
8.919	45.1665	14.5997	12.338	10.6513	18.8292	13.6825	15.4396	14.7182
8.92	45.3959	14.6128	12.3459	10.6632	18.8227	13.6723	15.4319	14.7079
8.922	45.6373	14.6297	12.3539	10.675	18.8162	13.6603	15.4242	14.6993
8.923	45.8697	14.6476	12.362	10.687	18.8087	13.648	15.4165	14.6908
8.924	46.0977	14.6656	12.3681	10.6965	18.7999	13.6357	15.4088	14.6826
8.925	46.3264	14.6836	12.3741	10.7017	18.7906	13.6238	15.4012	14.6754
8.927	46.5607	14.7012	12.3801	10.7063	18.7812	13.6127	15.3938	14.6681
8.928	46.7936	14.7183	12.3861	10.711	18.7727	13.6016	15.3876	14.6604
8.929	47.0216	14.7352	12.3926	10.7158	18.7649	13.5906	15.3816	14.6527
8.93	47.2474	14.7522	12.3997	10.7232	18.7571	13.5795	15.3757	14.645
8.931	47.4735	14.7691	12.4067	10.7311	18.7494	13.5682	15.3682	14.6374
8.933	47.7061	14.7849	12.4138	10.7391	18.7416	13.5564	15.3605	14.6307
8.934	47.9299	14.7984	12.4206	10.747	18.7339	13.5446	15.3528	14.6245
8.935	48.1511	14.8121	12.4239	10.7548	18.7277	13.5328	15.3451	14.6182
8.936	48.3732	14.8269	12.4269	10.7619	18.7227	13.5206	15.3373	14.6119
8.938	48.6009	14.8429	12.43	10.7689	18.7178	13.5068	15.3296	14.6046
8.939	48.8271	14.8602	12.4331	10.7759	18.7135	13.4927	15.3214	14.5927
8.94	49.0507	14.8783	12.4372	10.783	18.7097	13.4787	15.3132	14.5788
8.941	49.2739	14.8964	12.4437	10.7901	18.7057	13.4647	15.305	14.565
8.943	49.497	14.9146	12.451	10.7972	18.7014	13.4506	15.2982	14.5515
8.944	49.7279	14.9329	12.4583	10.8042	18.697	13.4335	15.2971	14.5413
8.945	49.9519	14.9509	12.4655	10.8109	18.6927	13.4158	15.2967	14.5324
8.946	50.174	14.9685	12.4708	10.8158	18.6868	13.398	15.2963	14.5235
8.948	50.3961	14.9861	12.475	10.8198	18.6764	13.3803	15.2959	14.5146
8.949	50.6235	15.0036	12.4793	10.8237	18.6643	13.365	15.2955	14.5057
8.95	50.8518	15.0188	12.4835	10.8278	18.6526	13.3499	15.2925	14.4976
8.951	51.0807	15.0316	12.4887	10.8318	18.6421	13.3347	15.2875	14.4899
8.953	51.309	15.0442	12.4935	10.8384	18.6322	13.3196	15.2824	14.4822
8.954	51.5374	15.0567	12.498	10.8471	18.6222	13.3044	15.2772	14.4746
8.955	51.7695	15.0699	12.5024	10.8558	18.6123	13.2905	15.2742	14.4673
8.956	51.9832	15.0839	12.5068	10.8646	18.6024	13.2772	15.2714	14.4601
8.958	52.1803	15.0981	12.5097	10.8722	18.5931	13.2639	15.2686	14.4529
8.959	52.3905	15.1124	12.5115	10.8772	18.5867	13.2506	15.2659	14.4457
8.96	52.6191	15.1277	12.5131	10.8812	18.5834	13.2409	15.2632	14.4385
8.961	52.8488	15.1449	12.5146	10.8852	18.5803	13.2316	15.2598	14.4284
8.963	53.0753	15.163	12.5157	10.8892	18.5786	13.2224	15.2552	14.4165
8.964	53.3024	15.181	12.5182	10.8935	18.5789	13.2132	15.2498	14.4044
8.965	53.5286	15.1989	12.5212	10.8979	18.5791	13.2042	15.2441	14.3923
8.966	53.756	15.2156	12.5242	10.9022	18.5793	13.1955	15.2354	14.3801
8.968	53.9791	15.2305	12.5275	10.9066	18.5795	13.1847	15.2239	14.3678
8.969	54.1981	15.2448	12.5299	10.9116	18.5798	13.1724	15.212	14.3555
8.97	54.4178	15.2591	12.5308	10.9164	18.5793	13.1597	15.2	14.3432
8.971	54.6406	15.2744	12.5315	10.9209	18.5776	13.1484	15.188	14.3308
8.973	54.8586	15.2897	12.5321	10.9254	18.5759	13.1383	15.1749	14.3185
8.974	55.0719	15.3043	12.5309	10.9297	18.5737	13.1284	15.1584	14.306
8.975	55.2851	15.3188	12.5317	10.9336	18.5705	13.1185	15.1404	14.2935
8.976	55.4978	15.3335	12.5332	10.9377	18.5673	13.1085	15.1223	14.2809
8.978	55.7162	15.349	12.5348	10.9421	18.5641	13.0986	15.1064	14.2701
8.979	55.9336	15.3657	12.5364	10.9464	18.5608	13.0886	15.0932	14.2608
8.98	56.1474	15.3827	12.5371	10.951	18.5576	13.0784	15.0807	14.2511
8.981	56.3613	15.3997	12.5365	10.9544	18.5553	13.0682	15.0683	14.2407
8.983	56.581	15.4168	12.5355	10.9573	18.5548	13.0594	15.0558	14.2299
8.984	56.7981	15.431	12.5344	10.9602	18.5547	13.0525	15.0433	14.2193
8.985	57.0104	15.4432	12.5343	10.9632	18.5553	13.0461	15.0323	14.2081
8.986	57.2207	15.4544	12.5371	10.9698	18.5573	13.0398	15.0221	14.1964
8.987	57.4312	15.4655	12.5403	10.9787	18.56	13.0334	15.0119	14.1846
8.989	57.6492	15.4783	12.5432	10.9878	18.5627	13.027	15.0014	14.1728
8.99	57.8659	15.4944	12.5463	10.9971	18.5654	13.0189	14.9899	14.1605
8.991	58.0792	15.5109	12.5495	11.0063	18.5681	13.0095	14.978	14.148
8.992	58.292	15.5273	12.5522	11.0142	18.5698	13	14.966	14.1355
8.994	58.5085	15.5436	12.5546	11.0216	18.57	12.9906	14.9541	14.123
8.995	58.7254	15.5588	12.5569	11.029	18.569	12.9815	14.9422	14.1104
8.996	58.9384	15.572	12.5595	11.0364	18.5679	12.9727	14.9277	14.0971
8.997	59.1498	15.5852	12.5619	11.0418	18.5665	12.9639	14.9114	14.0824
8.999	59.3611	15.5985	12.5639	11.0462	18.5627	12.9551	14.895	14.0673
9	59.576	15.612	12.5658	11.0505	18.5588	12.9462	14.8785	14.0529
9.001	59.7859	15.6249	12.5677	11.0549	18.5551	12.9358	14.8623	14.0425
9.002	59.9922	15.6374	12.5695	11.0608	18.5512	12.9243	14.8463	14.0349
9.004	60.1986	15.6498	12.5711	11.0687	18.5472	12.9127	14.8304	14.0273
9.005	60.4106	15.6627	12.5725	11.0775	18.541	12.9009	14.8144	14.0197
9.006	60.6234	15.6764	12.574	11.0862	18.533	12.8918	14.7984	14.0121
9.007	60.8343	15.6897	12.5752	11.0949	18.5249	12.8837	14.7811	14.0043
9.009	61.042	15.703	12.5769	11.1025	18.5176	12.8757	14.7612	13.9959
9.01	61.2299	15.7168	12.5792	11.1092	18.5153	12.8677	14.7407	13.9873
9.011	61.4129	15.7324	12.5815	11.1161	18.5151	12.8597	14.7201	13.9787
9.012	61.6041	15.7493	12.5838	11.123	18.5148	12.8517	14.7017	13.9694
9.014	61.8042	15.7664	12.586	11.1304	18.5145	12.8438	14.6867	13.9595
9.015	62.0057	15.7834	12.5877	11.1367	18.5144	12.836	14.6731	13.9496
9.016	62.21	15.8019	12.5891	11.1409	18.5153	12.8281	14.659	13.9397
9.017	62.4185	15.8224	12.5904	11.1448	18.5178	12.8192	14.6436	13.9298
9.019	62.6234	15.8425	12.5922	11.1488	18.5203	12.8102	14.6283	13.9192
9.02	62.8235	15.8626	12.5954	11.1536	18.5226	12.8018	14.6153	13.9062
9.021	63.0232	15.8823	12.5994	11.1596	18.5224	12.7931	14.6047	13.892
9.022	63.2248	15.9005	12.6033	11.1663	18.5183	12.7836	14.5941	13.8777
9.024	63.4251	15.9165	12.6073	11.173	18.5142	12.7735	14.5841	13.8659
9.025	63.6191	15.9316	12.6115	11.1798	18.5102	12.7616	14.5755	13.8562
9.026	63.8134	15.9467	12.6161	11.1867	18.506	12.7483	14.5677	13.8469
9.027	64.0119	15.962	12.6208	11.1936	18.5011	12.7349	14.5599	13.8375
9.029	64.2138	15.9781	12.6255	11.2005	18.4938	12.7221	14.5521	13.8282
9.03	64.4115	15.9947	12.6302	11.2075	18.4866	12.7111	14.5443	13.819
9.031	64.6072	16.0113	12.6342	11.2142	18.4793	12.7012	14.536	13.8112
9.032	64.803	16.0279	12.6378	11.2201	18.4724	12.6914	14.5269	13.8042
9.034	65.0017	16.044	12.6414	11.2256	18.4671	12.6815	14.5179	13.7968
9.035	65.2007	16.0585	12.6449	11.231	18.4618	12.6717	14.5097	13.7887
9.036	65.3951	16.0724	12.6498	11.2373	18.4565	12.6596	14.5045	13.7807
9.037	65.5891	16.0867	12.6557	11.245	18.4512	12.6453	14.5016	13.7728
9.039	65.7878	16.103	12.6619	11.2533	18.4461	12.631	14.4986	13.765
9.04	65.9853	16.12	12.668	11.2617	18.4418	12.6166	14.4957	13.7571
9.041	66.1754	16.1357	12.6728	11.2699	18.4376	12.6025	14.4927	13.7492
9.042	66.3652	16.1527	12.6764	11.2776	18.4333	12.5885	14.4877	13.7418
9.043	66.5548	16.171	12.6797	11.2848	18.4284	12.5744	14.4796	13.7356
9.045	66.7463	16.1878	12.6832	11.2918	18.4218	12.5604	14.4706	13.7294
9.046	66.936	16.2034	12.6867	11.2989	18.4154	12.5463	14.4615	13.7233
9.047	67.1214	16.2189	12.6897	11.3062	18.4091	12.5294	14.4514	13.7175
9.048	67.3066	16.2345	12.6915	11.3121	18.4019	12.5096	14.4401	13.7124
9.05	67.4939	16.2518	12.6927	11.3169	18.3946	12.4895	14.4288	13.7073
9.051	67.6837	16.2724	12.694	11.3215	18.3813	12.4696	14.4175	13.7022
9.052	67.8723	16.2909	12.6954	11.3256	18.3659	12.451	14.4062	13.6971
9.053	68.0595	16.3093	12.6973	11.3292	18.3506	12.4339	14.3949	13.69
9.055	68.2471	16.3278	12.6993	11.3327	18.3352	12.4171	14.3835	13.6785
9.056	68.4357	16.3464	12.7014	11.3363	18.3219	12.4003	14.3722	13.6661
9.057	68.6207	16.3653	12.7034	11.3399	18.3102	12.3835	14.3609	13.6536
9.058	68.8018	16.3843	12.7059	11.3438	18.2986	12.3656	14.3515	13.6418
9.06	68.9829	16.4034	12.7092	11.3497	18.2869	12.3458	14.3443	13.6313
9.061	69.1651	16.424	12.7119	11.3575	18.2753	12.3251	14.3374	13.6216
9.062	69.341	16.4465	12.7146	11.3654	18.263	12.3044	14.3306	13.6118
9.063	69.5	16.4684	12.7171	11.3732	18.2503	12.285	14.3238	13.602
9.065	69.6522	16.4904	12.7193	11.3801	18.2374	12.2668	14.3167	13.5929
9.066	69.8191	16.5129	12.7211	11.3845	18.2246	12.2491	14.307	13.5861
9.067	69.9968	16.5371	12.723	11.3879	18.2139	12.2313	14.2962	13.581
9.068	70.1728	16.5612	12.7248	11.3912	18.2053	12.2135	14.286	13.576
9.07	70.3382	16.5851	12.7275	11.3955	18.1967	12.1953	14.2757	13.5711
9.071	70.5045	16.6089	12.7318	11.4032	18.188	12.1763	14.2663	13.5667
9.072	70.6712	16.6324	12.7368	11.4133	18.1794	12.1586	14.259	13.5627
9.073	70.8396	16.6545	12.7417	11.4234	18.1703	12.1418	14.2517	13.5587
9.075	71.0049	16.6749	12.7463	11.4335	18.1604	12.1241	14.2444	13.5547
9.076	71.1684	16.6952	12.7493	11.4433	18.1506	12.1048	14.2371	13.5503
9.077	71.3317	16.7156	12.7509	11.4525	18.1407	12.0852	14.2288	13.5443
9.078	71.497	16.7357	12.7525	11.4615	18.13	12.0655	14.2179	13.5368
9.08	71.6651	16.753	12.7543	11.4704	18.1173	12.0459	14.2069	13.5294
9.081	71.823	16.7701	12.7579	11.4794	18.1046	12.0262	14.1957	13.5225
9.082	71.9811	16.7879	12.7629	11.489	18.092	12.0054	14.1826	13.5177
9.083	72.1402	16.8084	12.7673	11.4993	18.0793	11.9827	14.1665	13.5147
9.085	72.2993	16.8334	12.7717	11.5095	18.0654	11.96	14.1505	13.5119
9.086	72.4531	16.8589	12.7748	11.5197	18.0489	11.9376	14.1344	13.5093
9.087	72.607	16.8844	12.776	11.5302	18.0324	11.9166	14.1183	13.5063
9.088	72.7605	16.9106	12.7766	11.541	18.0158	11.8974	14.1012	13.5035
9.09	72.9147	16.9394	12.7771	11.5521	17.9998	11.8784	14.0814	13.5027
9.091	73.068	16.9683	12.7782	11.5632	17.9865	11.8593	14.0613	13.502
9.092	73.2164	16.9964	12.7819	11.5741	17.9732	11.8402	14.0413	13.5013
9.093	73.3651	17.0222	12.7873	11.585	17.9599	11.8206	14.0215	13.5004
9.094	73.5152	17.0468	12.792	11.5957	17.9465	11.8	14.0027	13.4985
9.096	73.6683	17.076	12.7966	11.6064	17.9314	11.7793	13.9839	13.4965
9.097	73.8185	17.106	12.8015	11.617	17.9112	11.7586	13.965	13.4946
9.098	73.9685	17.1362	12.806	11.627	17.8919	11.7395	13.9462	13.4927
9.099	74.1192	17.1664	12.8104	11.6354	17.875	11.7233	13.9265	13.4903
9.101	74.2676	17.1957	12.8148	11.6434	17.8567	11.7071	13.9044	13.4845
9.102	74.4099	17.2212	12.8192	11.6513	17.8361	11.691	13.8818	13.4774
9.103	74.5477	17.2464	12.824	11.6594	17.8147	11.6748	13.8592	13.4702
9.104	74.6856	17.2716	12.8305	11.6685	17.7934	11.6584	13.8379	13.4628
9.106	74.8257	17.2984	12.8378	11.6782	17.7721	11.6419	13.8202	13.454
9.107	74.9686	17.3307	12.845	11.6876	17.7507	11.6252	13.8037	13.4451
9.108	75.1082	17.3636	12.8525	11.6982	17.7335	11.6086	13.7872	13.4361
9.109	75.2475	17.3969	12.8612	11.7092	17.7176	11.594	13.7706	13.4272
9.111	75.3865	17.4301	12.8708	11.7198	17.7017	11.5829	13.7544	13.418
9.112	75.5267	17.463	12.8804	11.7306	17.6858	11.5722	13.7388	13.4068
9.113	75.6631	17.4912	12.89	11.7413	17.6749	11.5615	13.7235	13.3933
9.114	75.7881	17.5191	12.8999	11.7522	17.6667	11.5509	13.7083	13.3798
9.116	75.9078	17.547	12.91	11.7644	17.6589	11.54	13.6931	13.3673
9.117	76.0181	17.5769	12.9196	11.7798	17.651	11.5288	13.6779	13.36
9.118	76.1292	17.6088	12.9294	11.7953	17.6432	11.5174	13.6627	13.3538
9.119	76.2522	17.6408	12.9386	11.8107	17.6317	11.506	13.6479	13.3477
9.121	76.375	17.6729	12.9453	11.826	17.6188	11.4955	13.6343	13.3416
9.122	76.4977	17.7055	12.9499	11.8402	17.6059	11.4868	13.6213	13.3356
9.123	76.6229	17.7401	12.9545	11.8542	17.5929	11.4793	13.6054	13.3312
9.124	76.7525	17.7719	12.9593	11.8684	17.5805	11.472	13.587	13.3289
9.126	76.8727	17.804	12.9655	11.8826	17.5686	11.4653	13.5686	13.3265
9.127	76.9928	17.8358	12.9739	11.8983	17.5569	11.4586	13.5502	13.3238
9.128	77.1136	17.8693	12.9825	11.9157	17.5452	11.4497	13.5324	13.319
9.129	77.2393	17.9017	12.9911	11.933	17.5334	11.4377	13.5191	13.3119
9.131	77.3593	17.9326	12.9998	11.9504	17.5217	11.4258	13.5057	13.3049
9.132	77.476	17.9635	13.0084	11.9674	17.5099	11.4139	13.4923	13.2978
9.133	77.593	17.9954	13.0161	11.9824	17.4982	11.4027	13.4789	13.2907
9.134	77.7118	18.03	13.0238	11.9968	17.4865	11.3925	13.4649	13.2828
9.136	77.8326	18.0648	13.0316	12.0113	17.4752	11.3823	13.45	13.273
9.137	77.9474	18.0997	13.0407	12.0259	17.4647	11.372	13.4351	13.2637
9.138	78.0619	18.1344	13.0517	12.0417	17.4541	11.3619	13.4202	13.2552
9.139	78.1766	18.1706	13.0632	12.0592	17.4437	11.3529	13.4055	13.2478
9.141	78.2895	18.2072	13.0747	12.0765	17.4332	11.3467	13.3942	13.2415
9.142	78.3877	18.2435	13.0862	12.0938	17.4222	11.3405	13.383	13.2352
9.143	78.4825	18.28	13.0965	12.1114	17.4102	11.3343	13.3717	13.2289
9.144	78.5773	18.3167	13.1038	12.1301	17.3982	11.3288	13.3604	13.2226
9.146	78.6719	18.3517	13.1111	12.1482	17.3861	11.3257	13.3493	13.2162
9.147	78.7748	18.3783	13.1186	12.1663	17.375	11.3226	13.3392	13.208
9.148	78.875	18.406	13.1273	12.1846	17.3664	11.3195	13.3292	13.1996
9.149	78.9747	18.4364	13.1394	12.2035	17.3581	11.3164	13.3193	13.1911
9.15	79.0755	18.4684	13.155	12.2228	17.3499	11.313	13.3097	13.1827
9.152	79.1773	18.4982	13.1709	12.2418	17.3424	11.3079	13.3033	13.1721
9.153	79.2725	18.5269	13.1868	12.2609	17.3348	11.3027	13.2973	13.1614
9.154	79.3656	18.5556	13.2041	12.2799	17.3246	11.2976	13.2913	13.1506
9.155	79.4582	18.5865	13.2167	12.299	17.3123	11.2928	13.2853	13.1398
9.157	79.5514	18.6226	13.2294	12.3176	17.2999	11.2892	13.2794	13.129
9.158	79.6429	18.6593	13.242	12.3355	17.2883	11.2857	13.2736	13.1171
9.159	79.7265	18.6957	13.255	12.3515	17.2803	11.2822	13.2679	13.1049
9.16	79.8098	18.7321	13.2688	12.3687	17.2749	11.2787	13.2622	13.0927
9.162	79.8936	18.7684	13.2831	12.3905	17.2695	11.2747	13.2569	13.0805
9.163	79.9773	18.8046	13.2973	12.4134	17.264	11.2685	13.2544	13.0718
9.164	80.0589	18.8406	13.3117	12.4363	17.2586	11.2617	13.2524	13.0648
9.165	80.14	18.8767	13.3265	12.4594	17.2538	11.255	13.2505	13.0579
9.167	80.2209	18.9146	13.3407	12.4836	17.2495	11.2484	13.2486	13.0508
9.168	80.2999	18.9534	13.3549	12.5065	17.2453	11.242	13.2465	13.0438
9.169	80.3681	18.9893	13.3691	12.5291	17.2411	11.2357	13.2439	13.0352
9.17	80.4217	19.0244	13.3837	12.5519	17.2337	11.2294	13.2408	13.0251
9.172	80.4789	19.0594	13.3977	12.5745	17.224	11.223	13.2378	13.0151
9.173	80.5419	19.0981	13.4108	12.5972	17.2144	11.2162	13.2347	13.0051
9.174	80.6094	19.1366	13.424	12.6197	17.2047	11.2069	13.2314	12.9969
9.175	80.6736	19.1748	13.4377	12.6421	17.1951	11.195	13.2277	12.9914
9.177	80.737	19.2129	13.4545	12.6645	17.1828	11.1832	13.2235	12.9859
9.178	80.8004	19.252	13.4703	12.6887	17.1678	11.1719	13.2192	12.9804
9.179	80.8641	19.2907	13.4861	12.7105	17.152	11.1618	13.2149	12.9749
9.18	80.9221	19.3275	13.5019	12.732	17.1363	11.1523	13.2095	12.9699
9.182	80.976	19.3637	13.5183	12.7536	17.1234	11.1416	13.2021	12.966
9.183	81.0293	19.4008	13.5373	12.7766	17.1126	11.1304	13.1945	12.9621
9.184	81.0828	19.443	13.5568	12.8014	17.1019	11.1192	13.1869	12.9581
9.185	81.1362	19.4832	13.5763	12.8262	17.0913	11.1076	13.1807	12.9528
9.187	81.1843	19.523	13.5961	12.8513	17.0807	11.0945	13.1762	12.9451
9.188	81.232	19.5626	13.6187	12.8762	17.069	11.0814	13.1718	12.9373
9.189	81.2797	19.6031	13.6396	12.9033	17.0554	11.0681	13.1675	12.9296
9.19	81.3274	19.6426	13.6605	12.9293	17.0409	11.0566	13.1632	12.9222
9.192	81.3743	19.681	13.6814	12.9552	17.0264	11.0477	13.158	12.9157
9.193	81.4185	19.7192	13.702	12.9811	17.012	11.0389	13.1508	12.9073
9.194	81.4629	19.7581	13.7219	13.0068	16.9975	11.0302	13.1433	12.8973
9.195	81.5072	19.7996	13.7416	13.0318	16.983	11.0214	13.1359	12.8869
9.197	81.5504	19.8389	13.7614	13.0565	16.9685	11.0126	13.1288	12.8766
9.198	81.5883	19.8777	13.7814	13.081	16.954	10.9997	13.1228	12.8683
9.199	81.6258	19.9139	13.8021	13.1057	16.9389	10.9865	13.1169	12.8605
9.2	81.6632	19.951	13.8208	13.1317	16.9214	10.9734	13.111	12.8528
9.201	81.7	19.9924	13.8373	13.1566	16.9028	10.9595	13.1051	12.845
9.203	81.7323	20.037	13.8551	13.1816	16.8842	10.9424	13.0988	12.8372
9.204	81.7646	20.0823	13.8751	13.2064	16.8664	10.9252	13.0889	12.8268
9.205	81.7971	20.1277	13.8965	13.2319	16.8511	10.908	13.0788	12.8127
9.206	81.8296	20.1742	13.9182	13.258	16.8363	10.8908	13.0687	12.7979
9.208	81.8609	20.2205	13.9399	13.2831	16.8206	10.8736	13.0587	12.783
9.209	81.8816	20.2661	13.9615	13.3084	16.8036	10.8553	13.0474	12.7697
9.21	81.9018	20.3116	13.9834	13.3336	16.7866	10.8367	13.036	12.7569
9.211	81.922	20.3594	14.0037	13.361	16.7685	10.8181	13.0247	12.7442
9.213	81.9415	20.4093	14.0237	13.3851	16.7487	10.7996	13.0133	12.7315
9.214	81.9564	20.4593	14.0438	13.4115	16.7287	10.783	13.0019	12.7187
9.215	81.9683	20.5092	14.0648	13.4398	16.7092	10.7664	12.9909	12.7054
9.216	81.9802	20.5594	14.0854	13.4698	16.6915	10.7498	12.98	12.6904
9.218	81.992	20.6088	14.1058	13.5025	16.6758	10.7333	12.9691	12.6749
9.219	82.0025	20.6536	14.1262	13.5364	16.6601	10.7166	12.9583	12.6594
9.22	82.0075	20.6959	14.1466	13.5701	16.6444	10.6993	12.9472	12.6449
9.221	82.0125	20.7382	14.1705	13.6039	16.6287	10.6817	12.9361	12.6308
9.223	82.0171	20.7834	14.1951	13.6383	16.6104	10.6639	12.925	12.6168
9.224	82.0205	20.8327	14.2198	13.6722	16.5877	10.6463	12.9139	12.6028
9.225	82.0206	20.8833	14.2446	13.7059	16.5641	10.6312	12.9027	12.5888
9.226	82.0188	20.9337	14.2698	13.7394	16.5405	10.6167	12.8912	12.5746
9.228	82.0166	20.9844	14.2955	13.7737	16.5163	10.6022	12.8791	12.5591
9.229	82.0144	21.0361	14.3212	13.8088	16.4915	10.5877	12.8661	12.5433
9.23	82.0109	21.0866	14.3469	13.8437	16.4667	10.5733	12.852	12.5275
9.231	82.0068	21.1361	14.3726	13.8787	16.4419	10.5594	12.8379	12.5131
9.233	82.0028	21.1854	14.4002	13.9135	16.417	10.5469	12.8243	12.5002
9.234	81.9987	21.2373	14.4279	13.9503	16.3922	10.5336	12.8108	12.4875
9.235	81.9943	21.2895	14.4556	13.988	16.3675	10.519	12.7974	12.4748
9.236	81.9826	21.3411	14.4832	14.0257	16.3428	10.5057	12.784	12.4621
9.238	81.9658	21.3925	14.512	14.0634	16.3182	10.4954	12.7706	12.4495
9.239	81.9482	21.4444	14.5398	14.1024	16.2955	10.486	12.7566	12.435
9.24	81.9306	21.4971	14.5676	14.1415	16.276	10.4766	12.7423	12.419
9.241	81.9116	21.5493	14.5954	14.18	16.2575	10.4672	12.728	12.4028
9.243	81.892	21.6012	14.6231	14.2184	16.239	10.4578	12.7146	12.3863
9.244	81.8725	21.6531	14.6524	14.2568	16.2205	10.4445	12.703	12.3702
9.245	81.8531	21.7055	14.6814	14.2961	16.202	10.4299	12.6919	12.3551
9.246	81.8329	21.7543	14.7104	14.334	16.184	10.4153	12.6809	12.3389
9.248	81.8039	21.8011	14.7394	14.3713	16.1665	10.4009	12.6698	12.3215
9.249	81.7706	21.8479	14.77	14.4087	16.1489	10.388	12.6588	12.3037
9.25	81.7369	21.8966	14.7983	14.4484	16.1321	10.3754	12.6452	12.2859
9.251	81.703	21.9496	14.8261	14.4875	16.1172	10.3628	12.6295	12.2672
9.253	81.6658	21.9989	14.8537	14.5262	16.1034	10.3502	12.6134	12.2482
9.254	81.6223	22.0458	14.8786	14.5647	16.0896	10.3376	12.5978	12.2292
9.255	81.5772	22.0952	14.9054	14.6031	16.0759	10.3248	12.5843	12.2113
9.256	81.5322	22.1503	14.9354	14.6448	16.0621	10.3119	12.5712	12.1946
9.257	81.486	22.2069	14.9677	14.6876	16.0495	10.299	12.5582	12.1783
9.259	81.4364	22.2615	15.0004	14.7307	16.0385	10.2861	12.5452	12.1619
9.26	81.3858	22.3163	15.0333	14.7737	16.0277	10.2766	12.5322	12.1456
9.261	81.3352	22.3718	15.0659	14.8175	16.0157	10.268	12.5183	12.1293
9.262	81.2844	22.4272	15.0978	14.8614	16.0046	10.2595	12.5033	12.1142
9.264	81.2312	22.4795	15.1296	14.9039	15.9961	10.251	12.488	12.0998
9.265	81.1813	22.5304	15.1615	14.9422	15.9877	10.2424	12.473	12.0853
9.266	81.1322	22.5812	15.1957	14.9789	15.9792	10.2311	12.461	12.073
9.267	81.0833	22.6338	15.2305	15.0203	15.9708	10.2181	12.45	12.0642
9.269	81.0332	22.6881	15.2652	15.0665	15.9611	10.2047	12.4388	12.0569
9.27	80.9814	22.7412	15.2998	15.1128	15.9458	10.1914	12.4277	12.0495
9.271	80.9297	22.7942	15.335	15.1592	15.9285	10.179	12.4166	12.0421
9.272	80.8781	22.849	15.3706	15.2062	15.9111	10.167	12.4053	12.0348
9.274	80.8266	22.9061	15.4062	15.2534	15.8944	10.1551	12.3931	12.026
9.275	80.7688	22.9618	15.4418	15.2994	15.8799	10.1432	12.3808	12.0163
9.276	80.7164	23.0167	15.4773	15.3447	15.8655	10.1313	12.3684	12.0066
9.277	80.6651	23.0717	15.5146	15.3901	15.851	10.1177	12.3558	11.9972
9.279	80.6097	23.127	15.5525	15.436	15.8366	10.1023	12.3429	11.9894
9.28	80.5474	23.1822	15.5904	15.4811	15.8225	10.0866	12.3311	11.9824
9.281	80.4775	23.2367	15.6283	15.525	15.8104	10.0709	12.32	11.9754
9.282	80.4039	23.2912	15.6667	15.5689	15.8003	10.0557	12.3084	11.9684
9.284	80.3304	23.3482	15.7041	15.6135	15.7903	10.0412	12.2957	11.9614
9.285	80.2569	23.4062	15.7409	15.6594	15.7818	10.0279	12.2809	11.9522
9.286	80.1827	23.4606	15.7775	15.7055	15.7784	10.0154	12.2639	11.9413
9.287	80.1103	23.5135	15.8141	15.7511	15.7762	10.0022	12.247	11.9301
9.289	80.0396	23.567	15.8521	15.7968	15.7741	9.98728	12.2306	11.9191
9.29	79.9689	23.622	15.8914	15.845	15.7719	9.97082	12.2159	11.9091
9.291	79.8968	23.6765	15.9307	15.8941	15.7696	9.95371	12.2023	11.8997
9.292	79.8208	23.7296	15.9698	15.9423	15.7649	9.93653	12.1888	11.8902
9.294	79.7433	23.7824	16.0093	15.9906	15.7555	9.91943	12.1753	11.8808
9.295	79.6664	23.8371	16.0479	16.0397	15.7461	9.90257	12.1618	11.8713
9.296	79.5898	23.8919	16.0861	16.0897	15.7367	9.88587	12.1475	11.8606
9.297	79.5102	23.9437	16.1243	16.1398	15.7271	9.86919	12.1323	11.8492
9.299	79.4309	23.9943	16.1624	16.1897	15.7175	9.85251	12.117	11.8374
9.3	79.3534	24.0463	16.2021	16.2394	15.7078	9.83636	12.1016	11.8248
9.301	79.2758	24.1005	16.2431	16.291	15.6982	9.82183	12.0867	11.812
9.302	79.1959	24.1544	16.2844	16.3425	15.6885	9.8082	12.0722	11.801
9.304	79.1048	24.2075	16.326	16.393	15.6794	9.79456	12.0577	11.7908
9.305	79.0077	24.2592	16.3674	16.4437	15.6712	9.78095	12.0432	11.7807
9.306	78.9113	24.3103	16.4101	16.4956	15.663	9.77044	12.0288	11.7706
9.307	78.8149	24.363	16.4487	16.5483	15.6547	9.76204	12.014	11.7601
9.309	78.7139	24.419	16.4868	16.6005	15.6461	9.75364	11.9989	11.7476
9.31	78.6144	24.4791	16.5278	16.6527	15.637	9.74523	11.9835	11.7328
9.311	78.5181	24.5394	16.5713	16.705	15.6284	9.73682	11.9681	11.718
9.312	78.4217	24.6017	16.6144	16.7578	15.6205	9.72481	11.9547	11.7033
9.313	78.3254	24.6626	16.6572	16.81	15.6126	9.7105	11.9436	11.6892
9.315	78.2262	24.7183	16.7	16.8617	15.6036	9.69621	11.9333	11.6758
9.316	78.1268	24.7743	16.7431	16.9135	15.5937	9.68193	11.923	11.6623
9.317	78.0282	24.8324	16.7871	16.9652	15.5836	9.6678	11.9126	11.6488
9.318	77.9294	24.894	16.8319	17.0133	15.5734	9.65383	11.9023	11.6354
9.32	77.8281	24.9524	16.8766	17.0606	15.5632	9.63987	11.8887	11.6202
9.321	77.725	25.0104	16.9213	17.1116	15.5518	9.62591	11.8726	11.6025
9.322	77.6219	25.069	16.9664	17.166	15.5405	9.61198	11.8566	11.5849
9.323	77.5187	25.1293	17.0116	17.2217	15.5291	9.59953	11.8411	11.5671
9.325	77.4153	25.1888	17.0566	17.2799	15.5178	9.5883	11.8268	11.5486
9.326	77.3086	25.2462	17.1016	17.3375	15.5065	9.57729	11.813	11.5291
9.327	77.1998	25.3035	17.1475	17.3951	15.4954	9.56627	11.7992	11.5097
9.328	77.0943	25.3618	17.1951	17.4529	15.4845	9.55744	11.7854	11.4902
9.33	76.9984	25.421	17.2432	17.5116	15.4735	9.55072	11.7715	11.4707
9.331	76.902	25.4769	17.2908	17.5694	15.463	9.54449	11.7563	11.4502
9.332	76.793	25.5328	17.3384	17.6258	15.4584	9.53826	11.7403	11.428
9.333	76.6736	25.5902	17.3853	17.6822	15.4564	9.53203	11.7256	11.4056
9.335	76.554	25.6507	17.4302	17.739	15.4543	9.5236	11.7116	11.3832
9.336	76.4342	25.7091	17.4737	17.7954	15.4523	9.51272	11.6971	11.3617
9.337	76.3126	25.7655	17.5172	17.85	15.4501	9.50137	11.682	11.3416
9.338	76.1869	25.8219	17.5618	17.9047	15.4463	9.49108	11.6669	11.3215
9.34	76.0592	25.8789	17.6072	17.9597	15.4409	9.48185	11.6518	11.3014
9.341	75.9318	25.9365	17.6517	18.0158	15.4355	9.47353	11.6366	11.2813
9.342	75.8063	25.993	17.6955	18.0728	15.43	9.46574	11.6211	11.2616
9.343	75.6826	26.0497	17.7393	18.1292	15.4227	9.45796	11.6045	11.2426
9.345	75.5569	26.1077	17.786	18.1856	15.4129	9.45015	11.5877	11.2239
9.346	75.4315	26.1681	17.8333	18.2424	15.4031	9.44188	11.5708	11.2051
9.347	75.3061	26.2267	17.8798	18.3008	15.3934	9.4323	11.5551	11.188
9.348	75.1769	26.2845	17.9263	18.3598	15.3836	9.42191	11.5423	11.173
9.35	75.0386	26.3421	17.974	18.4186	15.3726	9.41149	11.5294	11.1589
9.351	74.896	26.4011	18.0219	18.4777	15.3585	9.40145	11.5166	11.146
9.352	74.7531	26.4605	18.0684	18.5361	15.3444	9.39268	11.5038	11.1335
9.353	74.6114	26.518	18.1143	18.5936	15.3304	9.38482	11.4901	11.1195
9.355	74.471	26.5756	18.1606	18.6509	15.3178	9.37697	11.4737	11.1032
9.356	74.3286	26.6345	18.2114	18.7082	15.311	9.36911	11.4549	11.0859
9.357	74.1853	26.6946	18.2638	18.7656	15.3041	9.36105	11.436	11.0685
9.358	74.0421	26.7508	18.3155	18.8236	15.2973	9.35246	11.4176	11.0515
9.36	73.8991	26.8022	18.3649	18.8821	15.2904	9.34341	11.4004	11.0367
9.361	73.7521	26.8513	18.4107	18.9406	15.2829	9.33435	11.3834	11.0236
9.362	73.5995	26.9094	18.4559	18.999	15.271	9.32494	11.3663	11.0104
9.363	73.4469	26.973	18.5027	19.0574	15.2588	9.31412	11.3493	10.9973
9.364	73.2962	27.0339	18.549	19.1167	15.2473	9.30201	11.3324	10.9843
9.366	73.1478	27.0948	18.5956	19.1767	15.237	9.28987	11.3158	10.9721
9.367	72.9985	27.1561	18.6448	19.2366	15.2245	9.27773	11.2996	10.9608
9.368	72.8484	27.2204	18.6969	19.2961	15.2108	9.26538	11.2833	10.9495
9.369	72.6981	27.2767	18.7457	19.3557	15.1971	9.25223	11.2671	10.9384
9.371	72.5498	27.3332	18.7946	19.4131	15.1833	9.23831	11.2515	10.9289
9.372	72.4017	27.3898	18.8441	19.4659	15.1695	9.22438	11.2362	10.9222
9.373	72.2507	27.4483	18.8945	19.5173	15.1541	9.21047	11.2209	10.9155
9.374	72.0999	27.5081	18.9445	19.5759	15.138	9.19921	11.2056	10.9088
9.376	71.9487	27.5656	18.9939	19.6409	15.1218	9.1912	11.1902	10.9018
9.377	71.7957	27.6231	19.0433	19.7062	15.1055	9.18321	11.1745	10.8929
9.378	71.6397	27.6806	19.0938	19.7715	15.0899	9.17521	11.1584	10.8805
9.379	71.4821	27.7411	19.1444	19.837	15.0746	9.16703	11.1422	10.8682
9.381	71.3248	27.7978	19.1912	19.9025	15.0594	9.15795	11.126	10.8558
9.382	71.1774	27.8539	19.2382	19.9664	15.0442	9.1481	11.1122	10.8446
9.383	71.0391	27.9104	19.2858	20.0303	15.029	9.13826	11.1018	10.8364
9.384	70.8956	27.9679	19.336	20.0943	15.0142	9.12841	11.0913	10.8282
9.386	70.7333	28.025	19.3891	20.1577	14.9995	9.11743	11.0812	10.82
9.387	70.5677	28.0805	19.4419	20.2195	14.985	9.10494	11.0719	10.8118
9.388	70.4026	28.136	19.4947	20.2801	14.9704	9.09214	11.0632	10.8029
9.389	70.2384	28.1919	19.5485	20.3411	14.9556	9.07932	11.054	10.7928
9.391	70.0726	28.2505	19.6019	20.4021	14.9406	9.06703	11.0446	10.7827
9.392	69.9056	28.3073	19.6526	20.4652	14.9256	9.05583	11.0353	10.7726
9.393	69.7396	28.3638	19.7033	20.5284	14.9107	9.04516	11.0261	10.7631
9.394	69.5756	28.4209	19.7539	20.5917	14.8956	9.03337	11.0191	10.7555
9.396	69.4029	28.4798	19.8059	20.6551	14.88	9.02106	11.0123	10.7484
9.397	69.2302	28.5373	19.86	20.7187	14.864	9.00931	11.0055	10.7412
9.398	69.0572	28.5926	19.9141	20.7817	14.848	9.00057	10.9987	10.7341
9.399	68.8847	28.648	19.9682	20.8448	14.832	8.99358	10.9914	10.727
9.401	68.7138	28.7039	20.0237	20.9075	14.8176	8.9866	10.9801	10.7201
9.402	68.5402	28.7625	20.0818	20.971	14.8047	8.97961	10.9652	10.7134
9.403	68.3665	28.8203	20.1411	21.0371	14.7921	8.9723	10.9503	10.7069
9.404	68.1931	28.8779	20.2004	21.1028	14.7794	8.96316	10.9357	10.7009
9.406	68.0194	28.9358	20.2596	21.1679	14.7667	8.95264	10.9223	10.6942
9.407	67.8456	28.9945	20.318	21.2336	14.7538	8.94214	10.9091	10.6861
9.408	67.6725	29.0498	20.3754	21.2993	14.74	8.93189	10.896	10.678
9.409	67.4999	29.1025	20.4323	21.364	14.7261	8.92294	10.8829	10.6699
9.411	67.3273	29.1551	20.4892	21.4256	14.7123	8.915	10.8697	10.6617
9.412	67.1574	29.2067	20.5457	21.4873	14.6992	8.90711	10.8567	10.6513
9.413	66.9885	29.2559	20.5995	21.55	14.6895	8.89917	10.8442	10.6393
9.414	66.8203	29.3047	20.6497	21.6148	14.6799	8.89112	10.8316	10.6274
9.416	66.6507	29.3587	20.7003	21.6785	14.6704	8.88249	10.8193	10.6154
9.417	66.4774	29.4138	20.757	21.7423	14.6609	8.8732	10.8097	10.6049
9.418	66.3017	29.4726	20.8133	21.8061	14.6524	8.86393	10.8031	10.5957
9.419	66.1268	29.5311	20.8647	21.8706	14.6435	8.8548	10.7965	10.5865
9.42	65.9518	29.5888	20.9161	21.9353	14.6336	8.84618	10.7899	10.5773
9.422	65.7755	29.6466	20.9677	21.9982	14.623	8.8381	10.7833	10.5681
9.423	65.5944	29.7041	21.0194	22.0603	14.6122	8.83001	10.7766	10.5579
9.424	65.4139	29.7601	21.0737	22.1199	14.6047	8.82194	10.7695	10.5463
9.425	65.2327	29.8106	21.1307	22.175	14.5993	8.81384	10.7623	10.5348
9.427	65.0521	29.8605	21.188	22.2313	14.5941	8.80533	10.755	10.5232
9.428	64.8732	29.9102	21.2449	22.2927	14.5889	8.79597	10.7475	10.5108
9.429	64.6978	29.9619	21.3011	22.3551	14.5836	8.78663	10.7396	10.4975
9.43	64.5234	30.0115	21.3578	22.4176	14.5766	8.77745	10.7317	10.4841
9.432	64.349	30.0601	21.4148	22.4858	14.5678	8.769	10.7238	10.4707
9.433	64.1724	30.1083	21.4718	22.5521	14.5586	8.76144	10.7158	10.4573
9.434	63.9922	30.157	21.5291	22.6179	14.5495	8.75391	10.7073	10.4435
9.435	63.8225	30.2065	21.587	22.684	14.5416	8.74637	10.6959	10.4285
9.437	63.6683	30.2522	21.6453	22.7528	14.5347	8.73882	10.6825	10.4136
9.438	63.5049	30.2977	21.7036	22.8166	14.528	8.73007	10.669	10.3986
9.439	63.3236	30.343	21.7621	22.8794	14.5213	8.71837	10.6563	10.3851
9.44	63.1403	30.3928	21.821	22.942	14.5145	8.70633	10.6453	10.3758
9.442	62.9578	30.4414	21.8802	23.005	14.5071	8.69439	10.6344	10.3664
9.443	62.7757	30.4884	21.9397	23.0634	14.4986	8.68325	10.622	10.357
9.444	62.5924	30.5352	21.999	23.1192	14.4899	8.67361	10.6094	10.3477
9.445	62.4072	30.5827	22.0582	23.1746	14.4811	8.66483	10.5967	10.3378
9.447	62.2239	30.6313	22.1172	23.2304	14.4721	8.65601	10.5829	10.3233
9.448	62.0406	30.6777	22.1733	23.2905	14.4628	8.64593	10.5673	10.3086
9.449	61.8575	30.7242	22.2294	23.3528	14.4534	8.6357	10.5516	10.2941
9.45	61.6737	30.7704	22.2856	23.4144	14.444	8.62462	10.5358	10.28
9.452	61.479	30.8231	22.3418	23.4764	14.4346	8.61254	10.5194	10.2673
9.453	61.2873	30.874	22.3977	23.5383	14.4253	8.60057	10.5026	10.2547
9.454	61.0957	30.9243	22.4532	23.6027	14.4153	8.58849	10.4858	10.242
9.455	60.9031	30.9742	22.5087	23.6629	14.405	8.57609	10.469	10.2294
9.457	60.7005	31.0255	22.5649	23.723	14.3947	8.56356	10.4521	10.2176
9.458	60.5115	31.0759	22.6227	23.7835	14.3849	8.551	10.4346	10.2068
9.459	60.322	31.1226	22.6812	23.846	14.3755	8.53848	10.4155	10.1951
9.46	60.1321	31.1691	22.7397	23.9081	14.3663	8.52601	10.3964	10.1824
9.462	59.9398	31.2159	22.7981	23.9701	14.357	8.51276	10.3773	10.1695
9.463	59.7506	31.2626	22.8568	24.0323	14.3477	8.49867	10.3621	10.1564
9.464	59.5684	31.3057	22.9149	24.0944	14.3385	8.48465	10.3508	10.1431
9.465	59.3862	31.3456	22.9685	24.1556	14.3252	8.47059	10.3398	10.1298
9.467	59.2021	31.3816	23.0188	24.2139	14.3097	8.45833	10.3288	10.1165
9.468	59.0088	31.4214	23.0645	24.272	14.294	8.44776	10.3177	10.1033
9.469	58.8208	31.4668	23.115	24.3304	14.2785	8.43719	10.3066	10.0898
9.47	58.6323	31.5136	23.1678	24.3903	14.2642	8.42665	10.2974	10.076
9.471	58.4436	31.5602	23.2201	24.4528	14.2515	8.41618	10.2885	10.0622
9.473	58.2531	31.6068	23.2725	24.5154	14.2389	8.40564	10.2795	10.0485
9.474	58.0591	31.6541	23.3262	24.5781	14.2251	8.39532	10.2704	10.0366
9.475	57.8714	31.6988	23.3829	24.6409	14.2105	8.38496	10.2609	10.0264
9.476	57.6839	31.7421	23.4366	24.7061	14.196	8.3747	10.2514	10.0164
9.478	57.4939	31.7853	23.4906	24.766	14.1815	8.36495	10.2419	10.0064
9.479	57.2959	31.829	23.5447	24.8194	14.1669	8.35598	10.2324	9.99646
9.48	57.1012	31.8719	23.5997	24.878	14.1524	8.34706	10.2229	9.98601
9.481	56.9058	31.9124	23.6541	24.9413	14.1383	8.33811	10.2113	9.97372
[truncated: 6,033 more rows]

## Sheet: Fig. 4b-c
Fig. 4b	K-flux assay									Fig. 4c	Flux rate
	Na+				K+						Na+							K+
	BsKtrB	ATP-BsKtrAB	ADP-BsKtrAB	Empty	BsKtrB	ATP-BsKtrAB	ADP-BsKtrAB	Empty			Repeat 1	Repeat 2	Repeat 3	Repeat 4	Repeat 5	Average	SD	Repeat 1	Repeat 2	Repeat 3	Repeat 4	Repeat 5	Average	SD
Time ( s )	Normalized fluoresence										Flux rate constant (s-1)
0	1.02513	1.01845	1.03466	1.03461	1.02439	1.01989	1.02256	1.03193		BsKtrB	0.01417	0.01387	0.01506	0.01519	0.0137	0.014398	0.0006862	0.01202	0.01145	0.01142	0.01211	0.01241	0.011882	0.000432978
0.5	1.0261	1.02058	1.03534	1.02959	1.02551	1.02297	1.02296	1.03917		ATP-BsKtrAB	0.02076	0.02137	0.02208	0.02479	0.0239	0.02258	0.00170682	0.01415	0.0141	0.01422	0.01553	0.01369	0.014338	0.000697617
1	1.02677	1.01931	1.0346	1.03142	1.0253	1.02208	1.02281	1.04275		ADP-BsKtrAB	0.01195	0.0135	0.01316	0.01353		0.013035	0.000742541	0.01091	0.01118	0.01198	0.01223	0.01019	0.011298	0.000825512
1.5	1.02326	1.0199	1.03594	1.03145	1.0245	1.02067	1.02318	1.0393			Normalized flux rate constant (%)
2	1.02446	1.0186	1.03327	1.03361	1.0255	1.01878	1.02429	1.04078		BsKtrB	103.408	102.581	101.092	100.678	92.2402	100	4.47619	103.347	102.212	100.168	96.5183	97.7552	100	2.8846
2.5	1.02292	1.01916	1.03504	1.02694	1.0258	1.02185	1.02261	1.03881		ATP-BsKtrAB	144.187	148.423	153.355	172.177	165.995	156.827	11.8546	119.088	118.667	119.677	130.702	115.216	120.67	5.87121
3	1.02387	1.01886	1.03536	1.02776	1.02562	1.02042	1.02317	1.03639		ADP-BsKtrAB	82.9976	93.763	91.4016	93.9714		90.5334	5.15725	91.8196	94.0919	100.825	102.929	85.76	95.085	6.94758
3.5	1.02718	1.02009	1.03504	1.03132	1.02516	1.02398	1.02351	1.03948
4	1.02473	1.01774	1.03412	1.02511	1.02492	1.02172	1.02166	1.03802
4.5	1.0229	1.01729	1.03193	1.0243	1.02405	1.02152	1.02222	1.03878
5	1.02356	1.01671	1.03609	1.02534	1.02286	1.02276	1.02286	1.03714
5.5	1.02375	1.02075	1.03209	1.02685	1.02242	1.02169	1.02035	1.03764
6	1.02365	1.01957	1.03203	1.0246	1.02237	1.01968	1.02261	1.03849
6.5	1.02469	1.01616	1.03393	1.02255	1.02399	1.0229	1.02217	1.03846
7	1.02427	1.01954	1.03497	1.02513	1.02345	1.01891	1.02259	1.03983
7.5	1.02379	1.0185	1.03283	1.02061	1.02138	1.02103	1.02234	1.03643
8	1.0251	1.02013	1.03216	1.02677	1.0232	1.02071	1.02251	1.03762
8.5	1.02449	1.01826	1.03016	1.02587	1.02311	1.02303	1.02047	1.03779
9	1.02472	1.01628	1.03362	1.02173	1.02133	1.01788	1.02156	1.03881
9.5	1.02432	1.019	1.0346	1.0295	1.02265	1.01924	1.02196	1.03553
10	1.02622	1.01772	1.03344	1.02297	1.02497	1.02072	1.02218	1.03244
10.5	1.02548	1.01849	1.03157	1.02975	1.02226	1.02163	1.02098	1.03499
11	1.0245	1.0196	1.03209	1.02287	1.02205	1.02031	1.02215	1.03293
11.5	1.02458	1.02062	1.03158	1.0247	1.02344	1.01907	1.02191	1.03618
12	1.02214	1.02052	1.03092	1.02599	1.02096	1.02127	1.02085	1.03449
12.5	1.02166	1.01813	1.02998	1.02362	1.02258	1.01971	1.02037	1.03556
13	1.02219	1.01966	1.03289	1.02399	1.02071	1.02038	1.02119	1.03309
13.5	1.02473	1.01725	1.02996	1.0222	1.02119	1.02072	1.01993	1.0349
14	1.02281	1.01818	1.03133	1.02193	1.02147	1.02082	1.01988	1.03288
14.5	1.02056	1.01792	1.03147	1.02446	1.01853	1.01686	1.01973	1.0344
15	1.02222	1.01766	1.03303	1.0193	1.02025	1.01985	1.02012	1.03114
15.5	1.02182	1.01677	1.02812	1.01821	1.02227	1.02121	1.0215	1.03566
16	1.02232	1.01991	1.03226	1.02641	1.02239	1.02025	1.01973	1.03022
16.5	1.02188	1.01707	1.03262	1.02923	1.01819	1.02178	1.02	1.02958
17	1.02421	1.01636	1.03153	1.02043	1.02002	1.01873	1.02147	1.03244
17.5	1.02439	1.01884	1.03306	1.02592	1.02051	1.02064	1.0193	1.03679
18	1.02217	1.01642	1.03198	1.02451	1.01949	1.01831	1.01967	1.03028
18.5	1.0234	1.0189	1.03095	1.02469	1.02117	1.01949	1.01934	1.03064
19	1.0227	1.01885	1.03305	1.02917	1.01863	1.01945	1.02111	1.0322
19.5	1.02283	1.01521	1.03101	1.02349	1.01894	1.01815	1.01954	1.03421
20	1.02264	1.01763	1.02889	1.02904	1.01877	1.02028	1.02003	1.02942
20.5	1.02131	1.01722	1.03036	1.0273	1.01893	1.02089	1.01995	1.03081
21	1.02191	1.01959	1.02905	1.02659	1.01941	1.02084	1.01712	1.02928
21.5	1.02215	1.01819	1.02916	1.02868	1.01983	1.02044	1.01875	1.03086
22	1.021	1.01645	1.02674	1.02653	1.01747	1.02045	1.02215	1.02672
22.5	1.02068	1.01958	1.02877	1.02655	1.01892	1.01852	1.01856	1.0321
23	1.02372	1.01998	1.02948	1.0271	1.01956	1.02073	1.02	1.02953
23.5	1.02046	1.01912	1.03039	1.02719	1.01845	1.0191	1.02092	1.02726
24	1.022	1.01836	1.03158	1.02924	1.01749	1.01784	1.02058	1.02658
24.5	1.02242	1.0185	1.02815	1.02803	1.01899	1.01844	1.01867	1.02778
25	1.02261	1.0163	1.02893	1.03061	1.01861	1.02	1.01824	1.02842
25.5	1.02001	1.01657	1.02758	1.02528	1.01846	1.01655	1.01767	1.02482
26	1.01971	1.01844	1.02715	1.02076	1.01715	1.01775	1.01848	1.02487
26.5	1.02133	1.01681	1.02482	1.02677	1.01931	1.01751	1.01799	1.0206
27	1.02153	1.0176	1.02623	1.02417	1.01761	1.01831	1.01679	1.03053
27.5	1.02035	1.01535	1.02591	1.02969	1.01711	1.01928	1.01922	1.02323
28	1.01922	1.01647	1.02638	1.02602	1.01673	1.01846	1.01709	1.02388
28.5	1.0191	1.01554	1.02554	1.02736	1.01819	1.01688	1.01863	1.02688
29	1.01914	1.01739	1.02895	1.02419	1.01821	1.01665	1.01827	1.02676
29.5	1.02008	1.01402	1.02481	1.0244	1.01832	1.01771	1.0159	1.02581
30	1.02101	1.01692	1.02624	1.0229	1.01724	1.01661	1.01844	1.02143
30.5	1.02089	1.01551	1.02757	1.02557	1.01498	1.01805	1.01595	1.02262
31	1.02003	1.01433	1.02537	1.02027	1.01687	1.01737	1.01672	1.02543
31.5	1.02002	1.01619	1.02566	1.01838	1.01671	1.01698	1.01714	1.01938
32	1.01952	1.01435	1.02572	1.02578	1.01577	1.01659	1.01557	1.02601
32.5	1.01787	1.01335	1.02492	1.03153	1.01754	1.01593	1.01646	1.02074
33	1.01758	1.01163	1.02341	1.0199	1.01628	1.01585	1.01707	1.02294
33.5	1.01984	1.0142	1.02308	1.02451	1.01601	1.01736	1.01498	1.02118
34	1.01718	1.01716	1.02592	1.02262	1.01486	1.01752	1.01734	1.02514
34.5	1.01857	1.01511	1.02429	1.02243	1.01648	1.01735	1.01763	1.02471
35	1.01613	1.0162	1.02342	1.01989	1.01539	1.01551	1.01581	1.02414
35.5	1.01723	1.01483	1.02601	1.01947	1.01503	1.01553	1.01955	1.02511
36	1.01708	1.01365	1.02304	1.02208	1.01556	1.01545	1.01555	1.0241
36.5	1.01892	1.0146	1.02409	1.02454	1.01532	1.01497	1.01718	1.02106
37	1.01654	1.0146	1.02335	1.01786	1.01608	1.014	1.01651	1.02349
37.5	1.01666	1.01437	1.02537	1.02086	1.01468	1.01612	1.01498	1.02113
38	1.01875	1.01453	1.02339	1.02196	1.01526	1.01523	1.01655	1.01921
38.5	1.01631	1.01324	1.02046	1.01654	1.01338	1.01642	1.01724	1.02233
39	1.0164	1.01293	1.02251	1.03138	1.01415	1.01484	1.0155	1.01917
39.5	1.01683	1.01211	1.02273	1.02288	1.0147	1.01409	1.01361	1.01371
40	1.01685	1.01426	1.02419	1.02939	1.01455	1.01541	1.01436	1.01662
40.5	1.01754	1.01371	1.02247	1.02261	1.01551	1.01199	1.01571	1.01738
41	1.01941	1.01097	1.02174	1.02837	1.01441	1.01258	1.0137	1.01737
41.5	1.01434	1.01169	1.02158	1.0243	1.01495	1.01218	1.0155	1.01633
42	1.01817	1.01287	1.0244	1.02669	1.01449	1.01333	1.01427	1.01739
42.5	1.01413	1.01283	1.02065	1.01808	1.01229	1.01407	1.01408	1.01633
43	1.01657	1.01425	1.02093	1.02346	1.01289	1.01421	1.01186	1.02075
43.5	1.01439	1.01255	1.01931	1.02186	1.01281	1.01359	1.01453	1.01914
44	1.0169	1.01122	1.01905	1.02398	1.01415	1.01207	1.0145	1.01946
44.5	1.01495	1.01179	1.02224	1.01659	1.0139	1.01156	1.01366	1.01743
45	1.013	1.01126	1.01965	1.02005	1.01468	1.0115	1.01364	1.01501
45.5	1.01568	1.01201	1.01923	1.0191	1.01378	1.01183	1.01182	1.01397
46	1.01409	1.01119	1.02118	1.018	1.01115	1.0143	1.01293	1.0176
46.5	1.01285	1.0142	1.02034	1.0265	1.01089	1.01438	1.01463	1.014
47	1.01801	1.01172	1.02045	1.02164	1.01159	1.0118	1.01349	1.01378
47.5	1.01441	1.01127	1.01656	1.01937	1.01169	1.01505	1.01144	1.01218
48	1.01564	1.01081	1.01875	1.01619	1.01186	1.01215	1.01179	1.01003
48.5	1.01501	1.00937	1.01652	1.02732	1.01125	1.011	1.01197	1.01574
49	1.01393	1.01165	1.01883	1.02689	1.01026	1.01239	1.01246	1.01618
49.5	1.01267	1.00916	1.01979	1.02846	1.01011	1.01323	1.01478	1.01702
50	1.01434	1.01031	1.01714	1.01725	1.01232	1.01216	1.01249	1.01785
50.5	1.01214	1.00933	1.01713	1.02632	1.01174	1.01197	1.0125	1.01171
51	1.01169	1.01222	1.01631	1.01519	1.0123	1.01263	1.01071	1.01331
51.5	1.01436	1.01031	1.01755	1.02308	1.01307	1.01132	1.01086	1.01462
52	1.01269	1.01107	1.01813	1.01911	1.00915	1.01192	1.01126	1.01313
52.5	1.01292	1.00994	1.01598	1.02533	1.01108	1.01221	1.01169	1.01112
53	1.01174	1.01047	1.01591	1.01695	1.00916	1.01237	1.01206	1.01156
53.5	1.01137	1.01103	1.01514	1.02767	1.00898	1.01038	1.01233	1.01135
54	1.01167	1.00936	1.01648	1.02167	1.01121	1.01066	1.01181	1.00946
54.5	1.01196	1.00759	1.01821	1.01922	1.00999	1.01053	1.00989	1.01416
55	1.01191	1.01002	1.01602	1.01767	1.01112	1.01049	1.0094	1.01524
55.5	1.01148	1.00749	1.01495	1.02679	1.01041	1.00806	1.01232	1.0138
56	1.01305	1.00963	1.01351	1.01593	1.00978	1.01043	1.01035	1.01384
56.5	1.01093	1.00756	1.0148	1.01562	1.01107	1.01088	1.01051	1.01368
57	1.01267	1.00821	1.01642	1.01572	1.01038	1.01043	1.01045	1.01435
57.5	1.0142	1.0094	1.01762	1.01577	1.00967	1.00936	1.00965	1.01333
58	1.01296	1.00631	1.01618	1.01285	1.01053	1.00939	1.01148	1.01028
58.5	1.01185	1.00817	1.01293	1.02167	1.00856	1.01003	1.01	1.01081
59	1.00902	1.00981	1.01278	1.01213	1.00978	1.0095	1.00876	1.00984
59.5	1.01128	1.00783	1.01156	1.02072	1.00896	1.01028	1.00895	1.01106
60	1.00919	1.00959	1.01312	1.01595	1.00926	1.00735	1.00683	1.00769
60.5	1.01181	1.00877	1.01271	1.01894	1.00902	1.00971	1.00987	1.00724
61	1.01263	1.00829	1.01008	1.01112	1.0074	1.01093	1.00727	1.00603
61.5	1.00926	1.01023	1.01205	1.01713	1.00764	1.01076	1.01026	1.00687
62	1.00902	1.00834	1.01356	1.01604	1.00854	1.00824	1.00894	1.00596
62.5	1.01138	1.00701	1.01345	1.01848	1.00703	1.00968	1.00779	1.00803
63	1.00959	1.008	1.01396	1.01221	1.00767	1.00944	1.00857	1.01148
63.5	1.00897	1.00628	1.0103	1.01626	1.00906	1.00854	1.00753	1.00888
64	1.0105	1.00753	1.01288	1.01553	1.00731	1.0066	1.00692	1.00528
64.5	1.01148	1.00732	1.01083	1.01705	1.00825	1.00819	1.00694	1.00976
65	1.00873	1.00732	1.01296	1.0195	1.00816	1.00693	1.00818	1.00782
65.5	1.01076	1.00672	1.01059	1.00724	1.00659	1.00864	1.00853	1.00844
66	1.00819	1.00698	1.00991	1.01473	1.00774	1.00657	1.00595	1.00838
66.5	1.00727	1.00748	1.01132	1.01415	1.00723	1.00938	1.00792	1.00863
67	1.00792	1.00685	1.00906	1.01425	1.00609	1.0078	1.00745	1.01092
67.5	1.01031	1.00965	1.01274	1.01661	1.0067	1.00696	1.00717	1.0082
68	1.00859	1.00651	1.01055	1.01672	1.00671	1.0074	1.00704	1.00905
68.5	1.00595	1.00619	1.01107	1.01948	1.00753	1.00806	1.00575	1.00749
69	1.00891	1.00777	1.00937	1.0159	1.00593	1.00806	1.00833	1.0039
69.5	1.00875	1.00727	1.00902	1.01543	1.00698	1.00836	1.00603	0.99826
70	1.00807	1.00557	1.0117	1.008	1.00535	1.00873	1.00809	1.00491
70.5	1.00768	1.00479	1.0096	1.01229	1.0068	1.00772	1.00469	1.00815
71	1.00745	1.00624	1.00774	1.01601	1.00575	1.00588	1.00592	1.00386
71.5	1.00832	1.00766	1.00982	1.01462	1.00584	1.00535	1.00559	1.00749
72	1.00662	1.00488	1.01037	1.01038	1.00552	1.0081	1.00943	1.00118
72.5	1.00812	1.00875	1.01076	1.01793	1.00607	1.00587	1.00784	1.0064
73	1.00596	1.00765	1.00749	1.01373	1.00596	1.00373	1.00533	1.00857
73.5	1.00971	1.00279	1.00813	1.00887	1.00664	1.00584	1.0071	1.0116
74	1.00785	1.00567	1.00788	1.01271	1.00444	1.00487	1.00657	1.00984
74.5	1.00752	1.00526	1.00901	1.00966	1.00538	1.00654	1.00724	1.00712
75	1.00515	1.00685	1.00848	1.0037	1.00521	1.00639	1.00742	1.00185
75.5	1.00917	1.00341	1.00389	1.00722	1.0062	1.00431	1.006	1.00496
76	1.00723	1.00412	1.00692	1.0151	1.00393	1.00477	1.00668	1.00543
76.5	1.00522	1.00401	1.00974	1.00908	1.00755	1.00597	1.00463	1.00416
77	1.00782	1.00414	1.00854	1.01166	1.00328	1.00489	1.00395	1.00242
77.5	1.00846	1.00423	1.00708	1.01218	1.00468	1.00361	1.0037	1.00324
78	1.00538	1.00598	1.00694	1.00974	1.00346	1.00483	1.00419	1.00429
78.5	1.00544	1.00295	1.00851	1.01244	1.00407	1.00436	1.0041	0.999207
79	1.00418	0.999365	1.00683	1.01153	1.00334	1.00447	1.00623	1.00437
79.5	1.00649	1.00413	1.00888	1.00784	1.00542	1.00457	1.0057	1.00283
80	1.00509	1.00427	1.00496	1.01185	1.00424	1.00268	1.00365	1.00619
80.5	1.00282	1.0055	1.00705	1.01615	1.0045	1.00294	1.00398	1.00352
81	1.00537	1.00229	1.00614	1.01072	1.00185	1.00289	1.00396	1.00572
81.5	1.00587	1.00119	1.00672	1.00787	1.0039	1.00609	1.00307	1.00393
82	1.00502	1.00531	1.00527	1.00794	1.0024	1.00236	1.00436	1.00477
82.5	1.00561	1.00312	1.0085	1.00948	1.00377	1.00309	1.0035	0.997483
83	1.00239	1.00313	1.00655	1.00802	1.00464	1.00505	1.00351	1.00554
83.5	1.00393	1.00253	1.00696	1.01307	1.003	1.00492	1.00479	1.00358
84	1.00349	1.00203	1.00768	1.00477	1.00371	1.00421	1.00533	1.00106
84.5	1.00462	1.00217	1.00466	1.00462	1.00336	1.00267	1.00425	1.00427
85	1.00301	1.0015	1.00416	1.00841	1.00257	1.00316	1.00329	1.00386
85.5	1.00297	1.00016	1.00546	1.00405	1.00079	1.00261	1.00309	1.00344
86	1.00161	1.00381	1.00393	1.00802	1.00321	1.00284	1.0044	1.00528
86.5	1.00339	1.00131	1.00501	1.00329	1.0025	0.999797	1.00439	1.00452
87	1.00243	1.00341	1.00246	1.00634	1.00265	1.00179	1.00381	1.00327
87.5	1.00248	1.00214	1.00387	1.00488	1.00113	1.00346	1.00314	1.00067
88	1.00269	1.00083	1.0023	1.00424	1.00302	1.00272	1.00314	0.998591
88.5	1.00264	0.999465	1.00453	1.00568	1.00264	1.0004	1.00331	1.00093
89	1.00153	1.00094	1.00366	1.01076	1.00127	1.0011	1.00217	1.00095
89.5	1.00247	1.0013	1.00297	1.00642	1.00185	1.00197	1.00117	1.00519
90	1.00468	1.00287	1.00154	1.00924	1.00259	1.00327	1.00356	0.999305
90.5	1.00109	1.00132	1.00275	1.00512	1.0013	1.00055	1.00113	0.997015
91	1.00113	1.00133	1.00159	1.0024	1.00116	1.00256	1.00213	1.00208
91.5	1.00089	1.00254	1.0026	1.0048	1.00092	1.00039	1.00211	0.998077
92	1.00226	0.999348	1.00174	1.00986	1.00254	1.00197	1.00096	0.999411
92.5	1.00235	1.00163	1.00359	1.00387	1.00112	1.00079	1.00147	0.996797
93	1.00123	1.00295	1.00246	1.00879	1.00044	0.999749	1.00114	0.983099
93.5	1.00198	0.998761	1.00077	1.00666	1.00114	1.00153	1.00072	0.992598
94	1.00281	1.00057	1.00302	1.00524	1.00057	1.00164	1.00004	0.999026
94.5	0.999904	0.998944	0.99923	1.00293	1.00137	0.998556	1.00015	0.996317
95	1.00263	1.00073	1.00129	1.0021	0.99969	0.999645	0.999765	0.994346
95.5	1.00148	0.999343	1.00209	1.00903	1.00126	1.0013	1.00118	0.996611
96	0.999275	1.0003	1.00097	1.00376	0.999241	1.00151	1.00207	1.00137
96.5	1.0011	0.998973	1.00229	1.00989	0.999754	0.999542	1.00022	0.992928
97	1.00079	0.999661	0.99927	1.01182	1.00079	1.00013	1.0018	0.996894
97.5	1.00215	0.998345	1.00152	0.997126	0.999365	1.002	1.00032	0.995693
98	1.00014	0.998219	0.999753	1.00378	1.00097	0.999746	1.00204	0.99364
98.5	0.999237	0.998205	0.998704	1.0024	1.00018	0.999432	0.999237	0.994832
99	1	1	1	1	1	1	1	1
99.5
100
100.5
101	0.967756	0.941748	0.989973		0.981155	0.970853	0.958886	0.942206
101.5	0.956017	0.925743	0.958971	0.931628	0.973306	0.963042	0.962139	0.959503
102	0.943591	0.918498	0.964423	0.953725	0.972891	0.953593	0.961688	0.968175
102.5	0.94239	0.920157	0.962522		0.972012	0.943867	0.957707	0.953369
103	0.939213	0.921382	0.959615	0.933608	0.964967	0.946266	0.9475	0.959259
103.5	0.935287	0.923033	0.957542	0.944067	0.961691	0.940383	0.944495	0.954695
104	0.931604	0.916201	0.953023	0.933301	0.95661	0.937172	0.948111	0.955821
104.5	0.92965	0.914332	0.948489	0.941501	0.950343	0.938728	0.944719	0.950965
105	0.927138	0.911441	0.947268	0.941162	0.94645	0.937059	0.944197	0.951521
105.5	0.925553	0.902071	0.940494	0.938005	0.941281	0.931318	0.941119	0.944372
106	0.925898	0.898399	0.938064	0.942093	0.938685	0.929214	0.935906	0.944743
106.5	0.922945	0.893877	0.931127	0.94224	0.935647	0.926222	0.934569	0.943582
107	0.92183	0.885833	0.928096	0.944683	0.9333	0.921145	0.93102	0.944214
107.5	0.919287	0.880046	0.922023	0.936651	0.929395	0.918883	0.93123	0.942908
108	0.916716	0.87505	0.917925	0.946496	0.926343	0.915817	0.931369	0.946086
108.5	0.915842	0.872309	0.912972	0.940546	0.926094	0.914026	0.92731	0.943036
109	0.914247	0.864183	0.913339	0.944752	0.923875	0.908375	0.925456	0.945467
109.5	0.911004	0.862265	0.910266	0.940241	0.921923	0.908952	0.922867	0.940585
110	0.909623	0.853929	0.906492	0.945242	0.918981	0.904441	0.918897	0.940463
110.5	0.907697	0.85058	0.903717	0.943349	0.919366	0.902294	0.91765	0.937949
111	0.907931	0.84883	0.903221	0.940261	0.916475	0.899405	0.91719	0.938315
111.5	0.906307	0.842036	0.898225	0.943045	0.915183	0.895272	0.914369	0.941868
112	0.903741	0.839688	0.898961	0.940752	0.912878	0.893279	0.910234	0.943074
112.5	0.900146	0.833783	0.896614	0.938323	0.912023	0.889786	0.911747	0.938662
113	0.89982	0.830303	0.894416	0.940645	0.907319	0.887786	0.906953	0.935868
113.5	0.901125	0.827736	0.892188	0.945791	0.906338	0.884052	0.904475	0.940502
114	0.896321	0.823527	0.891308	0.94498	0.904017	0.881502	0.903773	0.939725
114.5	0.895991	0.818875	0.887635	0.940873	0.90268	0.880206	0.900238	0.937093
115	0.894056	0.817593	0.88657	0.938899	0.900637	0.875326	0.898552	0.939392
115.5	0.890691	0.815547	0.884194	0.939758	0.898724	0.874985	0.895744	0.936314
116	0.890751	0.807618	0.88376	0.939683	0.896703	0.872485	0.894455	0.937969
116.5	0.888578	0.807336	0.880605	0.942586	0.894329	0.870231	0.892276	0.941105
117	0.887043	0.803227	0.882848	0.941068	0.893544	0.865873	0.89103	0.935648
117.5	0.886813	0.800182	0.880439	0.937431	0.892215	0.862873	0.887354	0.938532
118	0.887172	0.796719	0.877131	0.949688	0.890345	0.860729	0.888604	0.940258
118.5	0.883817	0.793235	0.873965	0.937038	0.887042	0.858034	0.883503	0.939939
119	0.882878	0.791299	0.870484	0.944666	0.885202	0.856128	0.882195	0.938053
119.5	0.882397	0.789424	0.869259	0.939993	0.884417	0.853552	0.880517	0.93811
120	0.880389	0.783311	0.870182	0.943845	0.881351	0.852912	0.879344	0.939923
120.5	0.876976	0.782743	0.866671	0.936757	0.880075	0.84775	0.876637	0.938237
121	0.876599	0.77963	0.865194	0.944668	0.877938	0.84662	0.873932	0.938413
121.5	0.874814	0.77504	0.864283	0.940558	0.877779	0.842806	0.872221	0.941161
122	0.874205	0.773598	0.861885	0.944322	0.875789	0.840219	0.871645	0.937938
122.5	0.870643	0.77081	0.863209	0.938771	0.870347	0.83622	0.867744	0.931463
123	0.870199	0.768224	0.857206	0.940554	0.869289	0.837435	0.865454	0.937759
123.5	0.869135	0.765846	0.86025	0.940779	0.867204	0.83249	0.864404	0.931499
124	0.87071	0.761317	0.858125	0.940706	0.867045	0.831194	0.861889	0.935567
124.5	0.867194	0.758316	0.857345	0.942768	0.864176	0.826476	0.859951	0.933446
125	0.865723	0.755989	0.852492	0.94378	0.863262	0.827021	0.8578	0.929708
125.5	0.864608	0.754065	0.851629	0.933881	0.8616	0.825124	0.856279	0.935267
126	0.863573	0.752014	0.852485	0.939265	0.858321	0.820715	0.852696	0.936847
126.5	0.863362	0.749364	0.848473	0.938892	0.859538	0.819471	0.850855	0.933863
127	0.859161	0.746734	0.850954	0.94115	0.8556	0.815236	0.849191	0.93562
127.5	0.860929	0.746759	0.845824	0.940166	0.853531	0.815217	0.848573	0.933377
128	0.857726	0.739127	0.845766	0.943493	0.851002	0.812445	0.847232	0.93414
128.5	0.857895	0.740408	0.845894	0.941543	0.849076	0.809369	0.843018	0.931311
129	0.856372	0.733965	0.84133	0.943473	0.847181	0.80767	0.842585	0.933231
129.5	0.855528	0.732726	0.841664	0.940646	0.846361	0.803963	0.841881	0.932894
130	0.853344	0.72948	0.84146	0.940371	0.847038	0.803032	0.837843	0.938155
130.5	0.855075	0.731444	0.839763	0.938778	0.843556	0.80018	0.836787	0.931276
131	0.852844	0.72657	0.838628	0.942361	0.841306	0.798162	0.835642	0.932923
131.5	0.84944	0.725888	0.836634	0.936565	0.840386	0.794456	0.833489	0.922237
132	0.85014	0.720484	0.834718	0.938296	0.838453	0.793214	0.832068	0.924462
132.5	0.849745	0.720271	0.833434	0.944188	0.837139	0.790601	0.829525	0.91983
133	0.84686	0.715285	0.833455	0.937577	0.836509	0.788608	0.826706	0.944618
133.5	0.846765	0.71436	0.830941	0.940848	0.832457	0.786696	0.824605	0.92702
134	0.846064	0.714922	0.832718	0.940814	0.830727	0.784068	0.82262	0.9284
134.5	0.844735	0.70904	0.828425	0.938563	0.828308	0.784209	0.820342	0.928842
135	0.843845	0.709332	0.827423	0.938123	0.827423	0.780064	0.819739	0.930303
135.5	0.843561	0.705063	0.824326	0.944963	0.827309	0.777823	0.817592	0.928239
136	0.844346	0.706031	0.824933	0.937216	0.824589	0.7755	0.816833	0.928684
136.5	0.841096	0.703328	0.824663	0.939976	0.82371	0.774797	0.815033	0.931233
137	0.83869	0.700417	0.82192	0.940621	0.821434	0.770021	0.812613	0.936372
137.5	0.838223	0.696691	0.821488	0.935716	0.819704	0.770197	0.810332	0.930317
138	0.837043	0.694502	0.821891	0.940371	0.815687	0.767934	0.809247	0.931158
138.5	0.834296	0.692139	0.820588	0.942619	0.815241	0.765173	0.805795	0.929278
139	0.835234	0.689222	0.817298	0.938017	0.814664	0.764182	0.804841	0.930831
139.5	0.835874	0.688025	0.817223	0.942724	0.813246	0.760481	0.803608	0.931392
140	0.833813	0.687021	0.81482	0.933443	0.811733	0.758435	0.80166	0.927862
140.5	0.831986	0.685902	0.813079	0.936519	0.809888	0.757728	0.800694	0.928257
141	0.830374	0.682349	0.812539	0.937276	0.806127	0.754902	0.797536	0.92638
141.5	0.829537	0.682204	0.81156	0.93928	0.806635	0.754582	0.796942	0.929328
142	0.828751	0.680517	0.810743	0.934405	0.806498	0.751268	0.794977	0.93012
142.5	0.829466	0.68081	0.809336	0.93741	0.802617	0.749767	0.791424	0.929823
143	0.827677	0.675267	0.807958	0.939383	0.801252	0.748262	0.791108	0.931211
143.5	0.824733	0.675704	0.805061	0.933445	0.799463	0.745376	0.789386	0.926853
144	0.826492	0.675287	0.804903	0.944349	0.796933	0.744551	0.788755	0.925213
144.5	0.8256	0.669552	0.805631	0.934481	0.795632	0.740842	0.786019	0.927584
145	0.822386	0.672149	0.80365	0.935007	0.793607	0.740057	0.785276	0.929136
145.5	0.823804	0.668506	0.804859	0.93324	0.794038	0.737461	0.784697	0.929731
146	0.820881	0.667424	0.802224	0.93622	0.792006	0.734051	0.782112	0.925123
146.5	0.822135	0.665207	0.805625	0.942598	0.790325	0.734556	0.781639	0.929613
147	0.819758	0.663347	0.801149	0.930588	0.788531	0.732396	0.777375	0.927956
147.5	0.81921	0.658512	0.799258	0.934847	0.787485	0.730838	0.778357	0.927634
148	0.818408	0.660262	0.796761	0.93099	0.784676	0.72919	0.775102	0.930705
148.5	0.81533	0.657785	0.797525	0.943642	0.784068	0.726174	0.772434	0.926865
149	0.817957	0.655206	0.797147	0.937959	0.78161	0.724024	0.768972	0.929591
149.5	0.814401	0.655593	0.795099	0.937249	0.78178	0.722966	0.769181	0.925928
150	0.813336	0.653827	0.792885	0.935043	0.77884	0.722637	0.767738	0.926907
150.5	0.815236	0.652985	0.791909	0.930823	0.778466	0.71831	0.766725	0.925701
151	0.815286	0.650818	0.792849	0.932297	0.778255	0.719335	0.764694	0.921224
151.5	0.811889	0.64908	0.791893	0.937196	0.773781	0.715675	0.762744	0.924926
152	0.812948	0.648159	0.789698	0.929801	0.774304	0.714432	0.760281	0.928879
152.5	0.811559	0.64449	0.789482	0.937149	0.77195	0.711072	0.759426	0.92814
153	0.810641	0.640721	0.788586	0.939	0.769967	0.711004	0.758638	0.928423
153.5	0.809111	0.644247	0.78704	0.935942	0.769933	0.709942	0.756045	0.924129
154	0.80694	0.640495	0.785407	0.935267	0.76675	0.70778	0.755247	0.930545
154.5	0.807609	0.64044	0.785878	0.934652	0.765463	0.704031	0.753816	0.926658
155	0.805396	0.637224	0.786009	0.928653	0.765006	0.704219	0.752352	0.925086
155.5	0.805183	0.63747	0.78409	0.931183	0.763021	0.702616	0.750628	0.927188
156	0.804784	0.636158	0.78266	0.934797	0.761583	0.700878	0.751656	0.923908
156.5	0.801804	0.636122	0.78078	0.931031	0.76126	0.70055	0.748711	0.929946
157	0.803712	0.633115	0.781036	0.928976	0.758783	0.697631	0.744273	0.928769
157.5	0.803391	0.630757	0.779491	0.935195	0.755995	0.695948	0.745327	0.927185
158	0.800935	0.629273	0.7784	0.931867	0.75764	0.694015	0.743452	0.92758
158.5	0.800163	0.629758	0.779339	0.927818	0.753052	0.693162	0.74114	0.923589
159	0.797669	0.626676	0.77564	0.932049	0.753239	0.690197	0.741017	0.930627
159.5	0.799138	0.626842	0.77975	0.934785	0.752584	0.688558	0.740146	0.929841
160	0.797017	0.626627	0.775141	0.935617	0.751108	0.687824	0.737036	0.924653
160.5	0.796271	0.627134	0.773816	0.930322	0.750172	0.685642	0.734084	0.920202
161	0.797714	0.623505	0.772503	0.933115	0.748635	0.684828	0.734805	0.925558
161.5	0.795793	0.620126	0.774175	0.931669	0.746635	0.682456	0.733588	0.927586
162	0.7941	0.622139	0.771599	0.937898	0.745375	0.682204	0.731695	0.928769
162.5	0.792749	0.621301	0.772247	0.930575	0.744519	0.678737	0.729961	0.921883
163	0.792612	0.61859	0.773046	0.931996	0.744082	0.677984	0.728655	0.930004
163.5	0.795553	0.616855	0.769829	0.927738	0.740579	0.677417	0.72792	0.927923
164	0.793103	0.615906	0.765984	0.927611	0.741727	0.675704	0.726823	0.928437
164.5	0.790361	0.615888	0.770275	0.93617	0.739365	0.674611	0.724718	0.927166
165	0.792485	0.613495	0.76982	0.93569	0.737754	0.671934	0.724669	0.927403
165.5	0.790625	0.612853	0.765558	0.934235	0.735879	0.672174	0.721789	0.924633
166	0.788341	0.611009	0.766327	0.925724	0.735337	0.670624	0.719825	0.923355
166.5	0.78832	0.612234	0.764755	0.929046	0.735175	0.668914	0.719019	0.919937
167	0.787438	0.610627	0.765168	0.957196	0.733333	0.665935	0.717527	0.913437
167.5	0.7866	0.607836	0.762986	0.939393	0.731076	0.666669	0.716169	0.923126
168	0.786173	0.607035	0.766438	0.930676	0.729666	0.66467	0.717487	0.922603
168.5	0.785913	0.603896	0.763199	0.926353	0.729609	0.662057	0.7139	0.917922
169	0.784729	0.604998	0.760211	0.929885	0.727068	0.662821	0.71296	0.926933
169.5	0.782741	0.604986	0.760183	0.926564	0.724761	0.658814	0.711815	0.9263
170	0.782437	0.60411	0.757341	0.928666	0.724742	0.657742	0.710442	0.920008
170.5	0.783166	0.601569	0.760086	0.934125	0.724737	0.656641	0.707558	0.925165
171	0.782367	0.599585	0.759514	0.930986	0.724629	0.654924	0.706975	0.92665
171.5	0.782236	0.600486	0.75481	0.926387	0.722443	0.654649	0.705308	0.927965
172	0.786156	0.597906	0.758598	0.926518	0.720664	0.652749	0.706029	0.918633
172.5	0.781995	0.598996	0.754564	0.927057	0.719612	0.6506	0.70274	0.927431
173	0.782108	0.596431	0.752399	0.936936	0.718341	0.649355	0.702948	0.925211
173.5	0.77807	0.595923	0.755378	0.931279	0.71683	0.648836	0.700973	0.923265
174	0.780802	0.596679	0.75358	0.928858	0.716145	0.646956	0.69889	0.921593
174.5	0.781594	0.595386	0.752682	0.938125	0.713987	0.647824	0.699436	0.923633
175	0.777556	0.595334	0.749859	0.925895	0.713429	0.644501	0.696905	0.924789
175.5	0.77753	0.593376	0.748384	0.924802	0.712385	0.642437	0.694216	0.925569
176	0.774872	0.59755	0.752597	0.928133	0.711185	0.641426	0.692654	0.923933
176.5	0.774239	0.593578	0.749831	0.930159	0.709671	0.641391	0.692933	0.926396
177	0.775877	0.590558	0.749637	0.930448	0.709179	0.638598	0.693592	0.922762
177.5	0.775068	0.585765	0.749881	0.930687	0.70881	0.638344	0.691222	0.92361
178	0.775637	0.587411	0.750159	0.929156	0.706876	0.637638	0.688421	0.922691
178.5	0.774535	0.589235	0.7479	0.932044	0.705291	0.635384	0.689215	0.91856
179	0.772926	0.586347	0.743965	0.92832	0.703725	0.634784	0.687746	0.924994
179.5	0.772981	0.58582	0.746455	0.924212	0.703344	0.63523	0.685415	0.926357
180	0.774717	0.586209	0.746679	0.933534	0.701783	0.633864	0.68419	0.930406
180.5	0.769564	0.584512	0.743666	0.926289	0.700364	0.631079	0.685108	0.926529
181	0.770322	0.583474	0.744261	0.922513	0.699146	0.628194	0.68186	0.923186
181.5	0.768641	0.579983	0.744649	0.93323	0.698685	0.627861	0.682474	0.925051
182	0.772179	0.58174	0.741485	0.931949	0.696753	0.628061	0.680898	0.923723
182.5	0.768662	0.580389	0.742983	0.92578	0.694026	0.626745	0.67815	0.925577
183	0.767286	0.581013	0.740819	0.928384	0.697186	0.624158	0.678544	0.924409
183.5	0.76768	0.580277	0.74353	0.933787	0.693978	0.62521	0.676395	0.924241
184	0.769067	0.580732	0.740929	0.92621	0.692043	0.621231	0.674539	0.927379
184.5	0.764082	0.577839	0.740752	0.92559	0.690604	0.621274	0.674039	0.920889
185	0.767257	0.57581	0.74059	0.921339	0.691257	0.62003	0.67316	0.922661
185.5	0.764755	0.577354	0.738325	0.921305	0.690586	0.618905	0.6722	0.925924
186	0.765519	0.575402	0.73806	0.929489	0.687658	0.618203	0.670233	0.927143
186.5	0.764812	0.575951	0.734674	0.922483	0.687447	0.616849	0.668551	0.922076
187	0.763999	0.574525	0.738438	0.930438	0.685242	0.614812	0.669421	0.923747
187.5	0.76433	0.572473	0.737274	0.922346	0.686117	0.615154	0.66977	0.92149
188	0.764489	0.572008	0.736627	0.924064	0.684815	0.613117	0.665923	0.921757
188.5	0.763094	0.57404	0.734763	0.925027	0.68446	0.61346	0.66498	0.923112
189	0.762577	0.571529	0.736063	0.928013	0.682066	0.610261	0.663344	0.924117
189.5	0.764141	0.571829	0.735861	0.922701	0.681665	0.610202	0.663801	0.921464
190	0.759895	0.570447	0.732811	0.922252	0.680795	0.607824	0.660663	0.919897
190.5	0.761509	0.569985	0.732154	0.927627	0.680594	0.610069	0.660863	0.922306
191	0.760011	0.569348	0.732887	0.929605	0.677842	0.607339	0.661002	0.918535
191.5	0.761828	0.56827	0.730488	0.924844	0.676269	0.607037	0.658512	0.923818
192	0.761266	0.567335	0.731088	0.931127	0.675234	0.605093	0.657958	0.925681
192.5	0.75687	0.568083	0.728983	0.928536	0.675589	0.603701	0.655726	0.922607
193	0.760278	0.565109	0.730392	0.929827	0.673936	0.604527	0.654792	0.920943
193.5	0.759004	0.566184	0.72944	0.918875	0.673698	0.601845	0.655311	0.920352
194	0.759109	0.56288	0.728106	0.92398	0.673268	0.601083	0.654151	0.922336
194.5	0.754185	0.56316	0.728264	0.925904	0.671964	0.60102	0.651528	0.921305
195	0.756554	0.564842	0.729616	0.921558	0.670781	0.598729	0.651861	0.918951
195.5	0.756886	0.563489	0.726066	0.924247	0.669113	0.598943	0.650706	0.920173
196	0.756413	0.563325	0.725911	0.92001	0.669425	0.597611	0.649986	0.917558
196.5	0.75426	0.561315	0.725678	0.923557	0.667653	0.596446	0.649852	0.917527
197	0.753525	0.560267	0.724666	0.925251	0.665916	0.593887	0.648646	0.924254
197.5	0.753637	0.558805	0.72649	0.922223	0.666127	0.595622	0.644603	0.91837
198	0.7512	0.56039	0.723588	0.923241	0.664953	0.592676	0.645995	0.92068
198.5	0.753018	0.560515	0.725845	0.92488	0.663911	0.592543	0.644351	0.919802
199	0.75171	0.558796	0.724994	0.929759	0.663339	0.591689	0.645545	0.916261
199.5	0.753133	0.560559	0.723175	0.924221	0.661524	0.589879	0.642538	0.91967
200	0.751803	0.558361	0.721944	0.923247	0.662041	0.589127	0.643931	0.914826
200.5	0.752668	0.558619	0.72064	0.924795	0.660107	0.589767	0.641443	0.916653
201	0.75125	0.556172	0.72418	0.936957	0.65867	0.586873	0.641873	0.915911
201.5	0.751492	0.555502	0.720283	0.921695	0.65884	0.587231	0.63929	0.923896
202	0.74981	0.554543	0.7196	0.925262	0.657782	0.585682	0.637149	0.920101
202.5	0.74896	0.555809	0.719207	0.934903	0.658017	0.583302	0.637048	0.920895
203	0.747242	0.554298	0.719331	0.927111	0.65515	0.582088	0.635103	0.922179
203.5	0.748692	0.555056	0.720074	0.92074	0.655795	0.582726	0.634487	0.920173
204	0.748302	0.554217	0.717212	0.919307	0.653321	0.581925	0.63593	0.92228
204.5	0.747124	0.553793	0.719466	0.929024	0.655015	0.581461	0.633894	0.918612
205	0.748501	0.553646	0.718178	0.922856	0.654022	0.579647	0.631666	0.918359
205.5	0.748853	0.550802	0.716354	0.921742	0.653563	0.580716	0.631459	0.924117
206	0.746866	0.558905	0.717072	0.926872	0.65015	0.579289	0.632289	0.920299
206.5	0.746633	0.551234	0.714702	0.927722	0.650473	0.577308	0.629358	0.924636
207	0.745145	0.550645	0.715738	0.923609	0.649224	0.577164	0.62914	0.922481
207.5	0.746058	0.55026	0.71921	0.920378	0.648531	0.576618	0.629755	0.921135
208	0.743556	0.5512	0.714066	0.923168	0.646301	0.576003	0.627866	0.915347
208.5	0.74651	0.549079	0.715346	0.927814	0.645528	0.574884	0.6278	0.924059
209	0.743336	0.549572	0.712718	0.923343	0.646058	0.572705	0.627125	0.920158
209.5	0.742224	0.547488	0.714151	0.924534	0.643942	0.574363	0.625069	0.917909
210	0.742008	0.547148	0.712184	0.922865	0.642718	0.572017	0.62496	0.920693
210.5	0.742009	0.548504	0.715706	0.9203	0.643991	0.571161	0.622698	0.914498
211	0.742937	0.546484	0.711472	0.918644	0.642895	0.570205	0.622882	0.918103
211.5	0.744182	0.547087	0.711346	0.921795	0.641764	0.570106	0.620605	0.923184
212	0.742091	0.545596	0.712485	0.918915	0.640671	0.568916	0.620386	0.925685
212.5	0.741907	0.546033	0.710929	0.916364	0.639782	0.569212	0.619093	0.922872
213	0.741982	0.544913	0.71155	0.919413	0.63986	0.567269	0.619904	0.920226
213.5	0.74209	0.545562	0.709802	0.917731	0.63944	0.565876	0.617851	0.918495
214	0.739224	0.545333	0.709736	0.919333	0.639499	0.565648	0.617289	0.919399
214.5	0.739554	0.544667	0.71097	0.915743	0.638133	0.564619	0.6166	0.921335
215	0.739022	0.542661	0.708448	0.914746	0.636763	0.563719	0.616171	0.914438
215.5	0.739373	0.542722	0.707177	0.912995	0.637098	0.561577	0.614326	0.921895
216	0.739403	0.540449	0.708643	0.914717	0.637026	0.563241	0.615814	0.916032
216.5	0.736993	0.543034	0.708244	0.923094	0.634033	0.561578	0.613655	0.912143
217	0.736355	0.542467	0.706854	0.922532	0.633765	0.560796	0.613525	0.920326
217.5	0.737198	0.54184	0.705507	0.917531	0.633485	0.560542	0.610015	0.916207
218	0.73872	0.541063	0.706581	0.92415	0.631005	0.560057	0.610716	0.914293
218.5	0.737427	0.541969	0.703877	0.920931	0.631687	0.559544	0.610001	0.919673
219	0.736436	0.540047	0.706021	0.915282	0.631274	0.559138	0.609252	0.921189
219.5	0.736455	0.54036	0.703673	0.919089	0.630416	0.557135	0.609085	0.920926
220	0.73569	0.540719	0.70474	0.918432	0.630783	0.557305	0.609591	0.919374
220.5	0.736271	0.539462	0.704364	0.918786	0.630131	0.553786	0.607655	0.920258
221	0.735525	0.540382	0.704405	0.92085	0.628603	0.55624	0.606987	0.9176
221.5	0.736065	0.540565	0.703614	0.917594	0.628252	0.553413	0.607901	0.919589
222	0.735382	0.538953	0.705819	0.921902	0.626623	0.552332	0.606257	0.923981
222.5	0.735175	0.536182	0.703169	0.91795	0.625076	0.553735	0.605675	0.92029
223	0.733288	0.538929	0.704021	0.921042	0.625464	0.551542	0.603391	0.917548
223.5	0.734278	0.539402	0.701393	0.916348	0.624065	0.550842	0.60243	0.920828
224	0.735776	0.538955	0.702334	0.919025	0.623793	0.551497	0.602337	0.918735
224.5	0.733339	0.538627	0.702128	0.916705	0.622448	0.549697	0.601948	0.917307
225	0.732781	0.536026	0.700179	0.918512	0.621514	0.54912	0.601482	0.918789
225.5	0.732997	0.53521	0.698815	0.919645	0.623181	0.551153	0.599207	0.919375
226	0.734468	0.536888	0.700298	0.922596	0.621427	0.547429	0.599171	0.918334
226.5	0.733334	0.535195	0.700234	0.920007	0.620432	0.546729	0.596255	0.919751
227	0.731854	0.53535	0.703848	0.921956	0.619911	0.546856	0.597495	0.917846
227.5	0.729566	0.533634	0.701155	0.914302	0.618918	0.54685	0.596823	0.919978
228	0.730901	0.533712	0.698713	0.91816	0.619827	0.545711	0.596154	0.920245
228.5	0.729519	0.534925	0.696914	0.915471	0.618268	0.545237	0.595811	0.918916
229	0.728707	0.534434	0.698655	0.912054	0.616839	0.543669	0.595778	0.917939
229.5	0.733516	0.533443	0.697347	0.911904	0.617268	0.544636	0.594471	0.921425
230	0.729254	0.535043	0.697706	0.916137	0.616273	0.543211	0.592742	0.917408
230.5	0.729143	0.534948	0.699442	0.913646	0.615428	0.542098	0.593038	0.92016
231	0.729352	0.533848	0.696266	0.927276	0.615247	0.542022	0.593793	0.916449
231.5	0.730146	0.530994	0.69987	0.915863	0.612575	0.540177	0.590419	0.916435
232	0.733124	0.531941	0.695633	0.917523	0.61343	0.540277	0.58939	0.915793
232.5	0.728288	0.530734	0.694799	0.913648	0.61112	0.539191	0.590737	0.916965
233	0.730123	0.531439	0.694189	0.912999	0.610956	0.539193	0.590252	0.921229
233.5	0.728035	0.531225	0.695366	0.917722	0.610808	0.538701	0.588061	0.916388
234	0.728724	0.530668	0.696879	0.921335	0.609575	0.538395	0.587943	0.921342
234.5	0.728488	0.5311	0.694126	0.91232	0.611155	0.538496	0.588281	0.921435
235	0.729227	0.530231	0.695529	0.909517	0.611129	0.538738	0.585804	0.917476
235.5	0.727111	0.53008	0.694579	0.908539	0.608934	0.536869	0.585984	0.920316
236	0.727557	0.531611	0.692749	0.908901	0.60862	0.536892	0.584325	0.915371
236.5	0.728064	0.530887	0.692942	0.911872	0.61004	0.536646	0.584634	0.917685
237	0.724811	0.529177	0.694693	0.913375	0.60744	0.535718	0.584777	0.917007
237.5	0.725533	0.528677	0.692334	0.911034	0.604262	0.534017	0.583756	0.921484
238	0.726758	0.529211	0.694708	0.917962	0.60714	0.533057	0.582862	0.918056
238.5	0.725108	0.529802	0.691821	0.920002	0.605535	0.533604	0.582042	0.917684
239	0.724883	0.52761	0.692372	0.910187	0.604136	0.532611	0.583453	0.915521
239.5	0.727254	0.528221	0.692082	0.913382	0.603004	0.532632	0.579975	0.918746
240	0.72531	0.527365	0.689918	0.91586	0.605753	0.531115	0.581587	0.914262
240.5	0.725076	0.527436	0.690989	0.91926	0.603769	0.531912	0.579387	0.917288
241	0.726864	0.528139	0.692013	0.910132	0.601218	0.530406	0.579812	0.916362
241.5	0.722755	0.526344	0.688569	0.911162	0.601627	0.530616	0.579282	0.914418
242	0.723816	0.527254	0.693188	0.914893	0.600566	0.529473	0.578957	0.917362
242.5	0.724088	0.52258	0.690077	0.914621	0.600171	0.527536	0.576415	0.91899
243	0.723388	0.525759	0.687666	0.911818	0.598133	0.527706	0.578025	0.9147
243.5	0.724225	0.526929	0.69032	0.912177	0.600871	0.528249	0.578252	0.920629
244	0.72439	0.525168	0.689311	0.909186	0.5994	0.529114	0.575404	0.915948
244.5	0.723349	0.525767	0.687542	0.906595	0.598268	0.526512	0.575929	0.91826
245	0.72229	0.524674	0.687541	0.915963	0.596809	0.526959	0.5753	0.918702
245.5	0.722462	0.526029	0.686836	0.913021	0.596533	0.526462	0.572929	0.91943
246	0.719596	0.523828	0.685982	0.91604	0.595631	0.524212	0.574018	0.918703
246.5	0.721597	0.52505	0.684673	0.912382	0.595126	0.52429	0.573179	0.915098
247	0.722392	0.52351	0.684836	0.913519	0.596437	0.524158	0.573095	0.91391
247.5	0.721282	0.523912	0.686359	0.909582	0.595267	0.524713	0.571277	0.917062
248	0.722398	0.52369	0.688731	0.904208	0.594349	0.522397	0.5728	0.918395
248.5	0.721901	0.52184	0.685335	0.910011	0.593821	0.523949	0.572156	0.912777
249	0.720246	0.524671	0.685533	0.910037	0.594088	0.522801	0.571834	0.914309
249.5	0.72097	0.522702	0.686583	0.883131	0.593559	0.521518	0.571413	0.920161
250	0.721018	0.524707	0.684851	0.878204	0.5927	0.522239	0.570208	0.914051
250.5	0.720743	0.52303	0.686576	0.905617	0.591446	0.519848	0.569218	0.911421
251	0.718946	0.519858	0.682512	0.888136	0.59194	0.519951	0.56887	0.918056
251.5	0.719534	0.523258	0.682524	0.88096	0.589827	0.520205	0.569091	0.916944
252	0.721154	0.523368	0.683757	0.910405	0.59146	0.518485	0.569452	0.918764
252.5	0.718925	0.52491	0.685778	0.910539	0.58865	0.518117	0.567743	0.918979
253	0.717437	0.521185	0.683649	0.910335	0.589399	0.518054	0.566522	0.917138
253.5	0.718436	0.521929	0.683514	0.908569	0.587634	0.519265	0.567043	0.914004
254	0.718798	0.521315	0.68308	0.902948	0.587159	0.518705	0.565787	0.914771
254.5	0.718077	0.52198	0.682437	0.909848	0.588225	0.517873	0.565474	0.917625
255	0.718242	0.521027	0.683358	0.908683	0.587303	0.517167	0.565265	0.915555
255.5	0.718802	0.521772	0.684103	0.906074	0.586974	0.516935	0.563878	0.915667
256	0.716784	0.520426	0.682162	0.907774	0.586331	0.515109	0.562818	0.916004
256.5	0.717633	0.520015	0.683858	0.90477	0.584738	0.514867	0.562852	0.917437
257	0.717109	0.520882	0.681245	0.907992	0.585213	0.515303	0.565022	0.912881
257.5	0.716969	0.519305	0.682257	0.92788	0.5846	0.513537	0.562069	0.91644
258	0.716573	0.52084	0.679924	0.911273	0.583269	0.513927	0.561238	0.917466
258.5	0.719038	0.519039	0.680185	0.914399	0.584533	0.513724	0.560875	0.913275
259	0.717284	0.520521	0.681719	0.907419	0.581292	0.514511	0.560625	0.913564
259.5	0.715925	0.519827	0.680664	0.907049	0.583867	0.513768	0.561744	0.916727
260	0.715541	0.519577	0.682432	0.907813	0.582709	0.513932	0.559577	0.919303
260.5	0.715049	0.518211	0.679689	0.908866	0.582913	0.511425	0.560205	0.915385
261	0.716048	0.519174	0.679219	0.907379	0.5814	0.5103	0.560229	0.917097
261.5	0.719244	0.517935	0.677913	0.910396	0.581127	0.512354	0.557956	0.915354
262	0.715543	0.51813	0.678678	0.90705	0.58066	0.510907	0.558579	0.908298
262.5	0.715694	0.516879	0.679695	0.906167	0.580509	0.509938	0.559128	0.914801
263	0.714573	0.519258	0.677248	0.908163	0.579578	0.509674	0.557975	0.913264
263.5	0.71268	0.517954	0.677697	0.908176	0.578942	0.50854	0.558003	0.910469
264	0.717302	0.519514	0.679168	0.904843	0.578074	0.510088	0.555441	0.918498
264.5	0.713913	0.516959	0.679115	0.902455	0.577464	0.509005	0.556853	0.915195
265	0.715533	0.516848	0.677468	0.904509	0.576884	0.507751	0.555715	0.917169
265.5	0.713655	0.519442	0.678265	0.909335	0.57743	0.507205	0.55494	0.918885
266	0.71411	0.516212	0.676647	0.907274	0.57651	0.50824	0.554403	0.916324
266.5	0.713436	0.518757	0.678569	0.908049	0.576142	0.506562	0.554481	0.911513
267	0.711535	0.513463	0.67835	0.909995	0.575323	0.50958	0.553566	0.917101
267.5	0.713451	0.516083	0.677271	0.91434	0.574659	0.505913	0.554237	0.916635
268	0.7133	0.51867	0.678715	0.909525	0.575706	0.505511	0.553613	0.917526
268.5	0.714608	0.51686	0.674492	0.903286	0.574873	0.506202	0.553416	0.912097
269	0.712288	0.516143	0.677354	0.90459	0.574449	0.504808	0.552249	0.914618
269.5	0.714074	0.516297	0.674987	0.906343	0.572543	0.50572	0.550357	0.913303
270	0.712526	0.517164	0.67643	0.907374	0.573738	0.503878	0.550418	0.917598
270.5	0.711221	0.514726	0.675301	0.903491	0.571835	0.505401	0.550579	0.915205
271	0.711456	0.516529	0.674564	0.9039	0.572195	0.505043	0.55085	0.913394
271.5	0.711351	0.514014	0.675567	0.907204	0.573442	0.503585	0.549727	0.911203
272	0.710828	0.516833	0.674006	0.908467	0.571727	0.503927	0.550115	0.918012
272.5	0.713344	0.517753	0.675854	0.905593	0.571232	0.501619	0.55	0.916278
273	0.711352	0.514242	0.676429	0.905858	0.569121	0.50392	0.548424	0.916105
273.5	0.712374	0.516221	0.674338	0.904048	0.570459	0.503327	0.548221	0.915605
274	0.710332	0.517409	0.673846	0.908695	0.571019	0.501791	0.547275	0.918527
274.5	0.711209	0.513101	0.674546	0.905019	0.569143	0.500771	0.546699	0.917923
275	0.712595	0.514174	0.674999	0.903607	0.568699	0.502083	0.547125	0.915192
275.5	0.707962	0.515397	0.674224	0.90983	0.570149	0.500744	0.546428	0.915148
276	0.711773	0.512983	0.676757	0.906548	0.567203	0.500337	0.545623	0.9156
276.5	0.70967	0.513951	0.673054	0.904135	0.568819	0.501217	0.546436	0.913754
277	0.7096	0.51535	0.675155	0.906131	0.568847	0.49851	0.546667	0.918362
277.5	0.710518	0.514368	0.673109	0.907748	0.567977	0.500182	0.544503	0.915112
278	0.709248	0.511422	0.674605	0.904287	0.567746	0.49877	0.544319	0.910158
278.5	0.709925	0.514159	0.672658	0.903577	0.566769	0.500341	0.542418	0.919088
279	0.710392	0.511308	0.671743	0.904867	0.566804	0.499464	0.544935	0.916811
279.5	0.712229	0.514412	0.672416	0.901605	0.564783	0.498628	0.543723	0.909985
280	0.709539	0.51327	0.670812	0.901796	0.567068	0.497983	0.544011	0.914017
280.5	0.707672	0.512965	0.673277	0.904079	0.565671	0.49901	0.543065	0.914721
281	0.708155	0.513398	0.671992	0.905335	0.565516	0.497346	0.541934	0.911968
281.5	0.708301	0.51154	0.67182	0.901749	0.564697	0.497513	0.543141	0.918075
282	0.711708	0.512078	0.67189	0.904973	0.564936	0.497583	0.541894	0.913989
282.5	0.707839	0.512884	0.672562	0.897913	0.565082	0.494677	0.540436	0.919444
283	0.709461	0.512438	0.67259	0.910689	0.562803	0.497428	0.54178	0.91525
283.5	0.707686	0.512028	0.668678	0.897758	0.563143	0.496994	0.540307	0.916934
284	0.709981	0.512913	0.670347	0.905294	0.562613	0.495777	0.541091	0.913054
284.5	0.707395	0.511371	0.671838	0.902947	0.560789	0.494719	0.541342	0.919286
285	0.705801	0.512327	0.670395	0.906089	0.562482	0.493836	0.538969	0.916039
285.5	0.709451	0.510064	0.670399	0.903058	0.561145	0.493945	0.540615	0.916528
286	0.705843	0.510639	0.668361	0.901712	0.5612	0.494175	0.539757	0.916991
286.5	0.708669	0.512791	0.669038	0.902329	0.560782	0.491937	0.539994	0.913563
287	0.706481	0.508306	0.670052	0.908305	0.56153	0.493125	0.538047	0.914738
287.5	0.707199	0.510007	0.670022	0.910841	0.560196	0.492807	0.537049	0.912525
288	0.705747	0.511177	0.670978	0.907246	0.559945	0.491802	0.538308	0.91237
288.5	0.708126	0.509196	0.66822	0.907342	0.560876	0.490841	0.537166	0.915205
289	0.706233	0.511231	0.670365	0.89751	0.559083	0.49253	0.538896	0.916482
289.5	0.706389	0.511659	0.670992	0.903775	0.559759	0.493213	0.537189	0.916432
290	0.709064	0.510986	0.668646	0.903116	0.559148	0.492049	0.536116	0.914137
290.5	0.703589	0.509441	0.66819	0.900297	0.55856	0.491878	0.536389	0.916871
291	0.706557	0.512661	0.666014	0.903593	0.558553	0.492523	0.535679	0.913471
291.5	0.706908	0.511788	0.672345	0.90033	0.559066	0.492608	0.535067	0.919351
292	0.70395	0.508507	0.669395	0.898722	0.55902	0.489322	0.53567	0.915443
292.5	0.710442	0.510004	0.668477	0.903021	0.557503	0.489929	0.534871	0.917779
293	0.707885	0.510338	0.667616	0.902667	0.55716	0.491486	0.533801	0.912439
293.5	0.704377	0.509656	0.668077	0.906503	0.556913	0.4891	0.53457	0.916657
294	0.706104	0.510553	0.6665	0.902792	0.558038	0.490416	0.534719	0.916993
294.5	0.706648	0.509811	0.665943	0.903475	0.556521	0.488445	0.534393	0.915749
295	0.707967	0.506359	0.668578	0.89908	0.555813	0.48984	0.534163	0.913689
295.5	0.70502	0.50976	0.666056	0.899284	0.555811	0.490385	0.533684	0.913206
296	0.705685	0.510409	0.668507	0.904474	0.556379	0.489895	0.534492	0.916118
296.5	0.706335	0.510788	0.667751	0.901967	0.555497	0.487906	0.533579	0.91862
297	0.705438	0.507335	0.667674	0.90074	0.556615	0.490321	0.531528	0.911435
297.5	0.704902	0.508004	0.665564	0.901077	0.554854	0.48847	0.532592	0.917282
298	0.704177	0.511218	0.663813	0.897949	0.554825	0.488621	0.53209	0.916157
298.5	0.705961	0.507201	0.667609	0.90471	0.553664	0.488144	0.531565	0.913022
299	0.706897	0.508403	0.6653	0.897849	0.555371	0.488632	0.531558	0.917061
299.5	0.706296	0.509418	0.663502	0.897775	0.553997	0.487044	0.53052	0.919173
300	0.704312	0.510948	0.66647	0.89575	0.553612	0.486637	0.532134	0.917595
300.5	0.704415	0.50849	0.666866	0.902216	0.552998	0.486569	0.531498	0.913095
301	0.703498	0.509322	0.66438	0.901391	0.553002	0.487415	0.53027	0.913065
301.5	0.703471	0.510238	0.66684	0.899924	0.55341	0.485996	0.530349	0.915912
302	0.705762	0.506566	0.665564	0.898906	0.552723	0.484998	0.529606	0.916123
302.5	0.703994	0.510639	0.665286	0.898819	0.553303	0.486029	0.529562	0.911435
303	0.704926	0.508435	0.66679	0.922415	0.552035	0.486038	0.529667	0.912864
303.5	0.705679	0.509049	0.667247	0.893245	0.55026	0.48486	0.528258	0.91242
304	0.7067	0.508534	0.66464	0.908268	0.551684	0.485179	0.52681	0.913015
304.5	0.703184	0.506514	0.665002	0.901023	0.551524	0.486171	0.530116	0.91385
305	0.703988	0.506598	0.664259	0.899995	0.55144	0.484524	0.528217	0.912203
305.5	0.703989	0.509155	0.664651	0.898775	0.550444	0.485182	0.528812	0.921321
306	0.705395	0.506993	0.663922	0.897836	0.550671	0.48427	0.527683	0.913986
306.5	0.702918	0.508347	0.663319	0.902488	0.548234	0.483683	0.52668	0.915962
307	0.704214	0.508128	0.663715	0.895924	0.550175	0.485264	0.527044	0.918677
307.5	0.703601	0.507614	0.664421	0.904784	0.550129	0.484922	0.52768	0.915176
308	0.702285	0.507933	0.667085	0.89655	0.548854	0.484085	0.528598	0.914693
308.5	0.703816	0.50541	0.665134	0.898726	0.549616	0.482953	0.52643	0.917109
309	0.701656	0.506676	0.663042	0.897309	0.548194	0.482805	0.525364	0.909769
309.5	0.703237	0.507188	0.660911	0.896548	0.548351	0.484221	0.526175	0.911831
310	0.702537	0.509143	0.663448	0.897861	0.547679	0.482927	0.525367	0.917748
310.5	0.704157	0.508327	0.663291	0.895931	0.548406	0.484366	0.524785	0.91699
311	0.70056	0.508761	0.664955	0.898413	0.548052	0.482544	0.524928	0.917281
311.5	0.701779	0.509804	0.660775	0.894396	0.546919	0.48297	0.525916	0.911878
312	0.701574	0.508462	0.662792	0.904	0.547201	0.482765	0.524034	0.919798
312.5	0.701737	0.507426	0.662216	0.89518	0.546782	0.481659	0.524975	0.914874
313	0.704657	0.509772	0.66269	0.899034	0.546327	0.481669	0.523637	0.916471
313.5	0.702457	0.506446	0.663634	0.904307	0.54607	0.481374	0.525409	0.90739
314	0.700881	0.505742	0.66197	0.894459	0.546566	0.48052	0.524636	0.911131
314.5	0.703167	0.507918	0.661388	0.895832	0.547513	0.479788	0.524198	0.915919
315	0.699103	0.506905	0.6603	0.901385	0.547599	0.479443	0.524756	0.911937
315.5	0.701282	0.505297	0.660581	0.896552	0.544764	0.480607	0.52432	0.909785
316	0.699765	0.506217	0.662768	0.897357	0.545735	0.481053	0.523959	0.912852
316.5	0.701394	0.506218	0.662403	0.899874	0.546221	0.480521	0.522617	0.911628
317	0.701164	0.506705	0.662247	0.903174	0.545301	0.480627	0.523624	0.917482
317.5	0.702211	0.507337	0.662428	0.897785	0.544892	0.479642	0.522586	0.905645
318	0.699919	0.504693	0.663609	0.891385	0.544858	0.479326	0.523101	0.907709
318.5	0.700954	0.504769	0.662444	0.901301	0.54492	0.479338	0.522274	0.907595
319	0.700764	0.504575	0.661219	0.898331	0.545559	0.482534	0.520631	0.908099
319.5	0.69936	0.504826	0.662284	0.895987	0.54498	0.480163	0.522109	0.912262
320	0.700796	0.50736	0.658793	0.896663	0.543461	0.479475	0.523145	0.90301
320.5	0.699318	0.506466	0.662115	0.897655	0.543857	0.480263	0.5221	0.907201
321	0.700094	0.506203	0.659473	0.893777	0.543842	0.479435	0.522755	0.905613
321.5	0.70235	0.504379	0.661829	0.898821	0.54296	0.480445	0.520004	0.905138
322	0.700441	0.50309	0.662929	0.897525	0.542852	0.479995	0.520912	0.909342
322.5	0.703084	0.506859	0.664021	0.895245	0.542187	0.477343	0.520649	0.910798
323	0.699903	0.505845	0.659664	0.895808	0.543323	0.479825	0.520535	0.913129
323.5	0.698518	0.50746	0.661369	0.890382	0.542812	0.477533	0.519094	0.914774
324	0.70036	0.504317	0.66093	0.901162	0.542833	0.47733	0.519281	0.918416
324.5	0.700604	0.506403	0.662076	0.897129	0.542573	0.477555	0.520861	0.914558
325	0.699712	0.506076	0.659442	0.899043	0.542431	0.478451	0.519359	0.911549
325.5	0.700256	0.505982	0.660255	0.902771	0.541741	0.4779	0.520038	0.915355
326	0.698702	0.505259	0.658356	0.896116	0.542602	0.477158	0.520266	0.918108
326.5	0.697787	0.50485	0.658801	0.89212	0.541268	0.478371	0.519113	0.915372
327	0.699672	0.503756	0.661182	0.897289	0.541439	0.477372	0.517823	0.909367
327.5	0.698854	0.506515	0.660297	0.89455	0.542161	0.477241	0.520286	0.910785
328	0.699543	0.5041	0.660252	0.900252	0.539982	0.478072	0.518449	0.909681
328.5	0.700438	0.506066	0.662049	0.892624	0.540602	0.47729	0.518401	0.904467
329	0.698908	0.506852	0.660435	0.901223	0.540035	0.477366	0.517203	0.908975
329.5	0.699698	0.505188	0.660198	0.89748	0.541193	0.477383	0.519796	0.90115
330	0.700338	0.504478	0.657061	0.897556	0.541864	0.474891	0.518048	0.910987
330.5	0.700117	0.502155	0.658906	0.89967	0.541212	0.476781	0.517806	0.912827
331	0.701413	0.502101	0.658797	0.895464	0.539714	0.475738	0.517476	0.914389
331.5	0.697402	0.504514	0.659248	0.894453	0.540912	0.475982	0.51552	0.908367
332	0.700046	0.503775	0.660476	0.893673	0.539334	0.476844	0.51706	0.908696
332.5	0.700458	0.505874	0.658121	0.895511	0.540276	0.476128	0.514898	0.910014
333	0.699994	0.504793	0.657762	0.898272	0.539356	0.476336	0.518449	0.912251
333.5	0.700198	0.504022	0.658803	0.89686	0.53991	0.47574	0.516357	0.910326
334	0.699343	0.505176	0.658719	0.891599	0.538847	0.475904	0.518404	0.905074
334.5	0.697384	0.504102	0.657578	0.892842	0.539305	0.47447	0.516768	0.913346
335	0.700545	0.504206	0.658302	0.898449	0.537654	0.477144	0.517004	0.911383
335.5	0.699141	0.503548	0.660536	0.899995	0.539125	0.474526	0.514956	0.906268
336	0.698801	0.502863	0.657382	0.895946	0.537318	0.477453	0.514864	0.90836
336.5	0.698748	0.504314	0.658675	0.894603	0.537196	0.475835	0.515508	0.91395
337	0.70019	0.504918	0.658272	0.895951	0.538256	0.474205	0.515703	0.913668
337.5	0.69809	0.50382	0.657711	0.895811	0.538543	0.474465	0.514439	0.909075
338	0.700183	0.502967	0.656789	0.892752	0.537768	0.474424	0.516932	0.910031
338.5	0.698789	0.505517	0.657249	0.894003	0.537747	0.475216	0.51552	0.907375
339	0.696661	0.50415	0.656654	0.894575	0.538238	0.475309	0.514527	0.906536
339.5	0.697997	0.501659	0.657717	0.895151	0.536249	0.474184	0.515157	0.91152
340	0.697298	0.505004	0.657974	0.889741	0.53721	0.475369	0.514588	0.908352
340.5	0.69915	0.503263	0.657716	0.898865	0.537491	0.47421	0.516271	0.909647
341	0.698826	0.504907	0.658732	0.895393	0.536294	0.475423	0.516139	0.91185
341.5	0.699557	0.503295	0.65872	0.894484	0.536934	0.474918	0.514398	0.91162
342	0.70228	0.504817	0.65704	0.896497	0.538493	0.47476	0.513505	0.911753
342.5	0.698549	0.502314	0.656301	0.892197	0.536118	0.475198	0.514135	0.911084
343	0.695822	0.505517	0.657355	0.892057	0.536886	0.473983	0.514073	0.908869
343.5	0.697385	0.504099	0.656524	0.891537	0.537848	0.473053	0.51247	0.91206
344	0.698357	0.503716	0.658909	0.897106	0.534452	0.471754	0.513278	0.90957
344.5	0.696958	0.503458	0.656009	0.895498	0.536797	0.47432	0.514169	0.910107
345	0.698552	0.506633	0.65685	0.898793	0.536793	0.473233	0.512695	0.896911
345.5	0.698229	0.504033	0.655611	0.895178	0.537279	0.473203	0.512126	0.913792
346	0.697289	0.505438	0.656579	0.896309	0.534873	0.474424	0.512974	0.911042
346.5	0.696232	0.503172	0.657594	0.895557	0.537534	0.472223	0.514467	0.907641
347	0.695059	0.505704	0.656912	0.889967	0.536829	0.473062	0.51296	0.907703
347.5	0.698435	0.50357	0.656657	0.897141	0.536851	0.47334	0.514094	0.909119
348	0.698143	0.501492	0.656265	0.894663	0.535533	0.473344	0.513197	0.909197
348.5	0.701701	0.50017	0.655916	0.889304	0.53528	0.473196	0.513276	0.908063
349	0.698157	0.501267	0.657333	0.908211	0.535098	0.473949	0.512393	0.913564
349.5	0.697911	0.504011	0.653859	0.892284	0.535104	0.47291	0.512048	0.905794
350	0.697425	0.502222	0.657548	0.896543	0.535634	0.47455	0.513014	0.907026
350.5	0.697132	0.502037	0.657119	0.894875	0.536696	0.472894	0.512103	0.911061
351	0.697153	0.502443	0.655573	0.895089	0.535744	0.473292	0.513048	0.912179
351.5	0.697818	0.502839	0.655456	0.894643	0.533838	0.471438	0.512376	0.91145
352	0.697046	0.505108	0.657841	0.893535	0.535441	0.471636	0.511204	0.911894
352.5	0.694979	0.500635	0.655285	0.89504	0.533874	0.47258	0.510583	0.910121
353	0.697985	0.502173	0.653389	0.89506	0.534449	0.471938	0.512485	0.911365
353.5	0.69667	0.503392	0.657795	0.898001	0.532809	0.472853	0.5115	0.910025
354	0.695418	0.500936	0.656658	0.893425	0.533436	0.472272	0.509566	0.911352
354.5	0.699409	0.502836	0.654441	0.895089	0.534344	0.471542	0.511536	0.913287
355	0.69688	0.502518	0.655756	0.893374	0.532679	0.47302	0.512448	0.907865
355.5	0.698828	0.505446	0.653817	0.894774	0.535003	0.472244	0.512054	0.910355
356	0.69535	0.501904	0.655589	0.892879	0.534997	0.47121	0.51021	0.9084
356.5	0.697369	0.504353	0.655268	0.893948	0.534562	0.471845	0.51161	0.909187
357	0.695182	0.502535	0.653892	0.893715	0.533418	0.472373	0.510655	0.910103
357.5	0.69659	0.502613	0.655354	0.889752	0.534808	0.471622	0.51163	0.911582
358	0.696857	0.503912	0.654314	0.889166	0.533786	0.472028	0.510924	0.906626
358.5	0.69677	0.504507	0.654385	0.891578	0.532335	0.470964	0.510669	0.9053
359	0.697166	0.501942	0.653427	0.893406	0.533524	0.469526	0.511598	0.906631
359.5	0.696328	0.501884	0.655474	0.900241	0.533486	0.470288	0.511319	0.909118
360	0.698662	0.500823	0.657975	0.890696	0.533332	0.470706	0.509885	0.912584
360.5	0.697733	0.501637	0.652619	0.894556	0.534606	0.471367	0.510342	0.905838
361	0.698077	0.504826	0.65104	0.894142	0.532436	0.471471	0.509362	0.90863
361.5	0.695633	0.501642	0.652186	0.886386	0.532664	0.469507	0.510742	0.905566
362	0.695083	0.504732	0.653642	0.89279	0.532734	0.469597	0.510424	0.909132
362.5	0.697137	0.502582	0.654381	0.890495	0.532083	0.470484	0.51057	0.90783
363	0.698154	0.502609	0.655896	0.894457	0.533427	0.471728	0.509755	0.911324
363.5	0.697441	0.502185	0.656118	0.893657	0.533105	0.471114	0.511316	0.907145
364	0.698776	0.500375	0.650959	0.893837	0.531856	0.46972	0.508926	0.904762
364.5	0.697314	0.503741	0.653496	0.890223	0.531785	0.469588	0.509388	0.907302
365	0.697195	0.501927	0.653354	0.890441	0.531419	0.470218	0.51031	0.90548
365.5	0.698259	0.50223	0.654504	0.89152	0.531386	0.471213	0.509355	0.907973
366	0.695782	0.502264	0.653346	0.890362	0.532473	0.469983	0.510212	0.909477
366.5	0.695818	0.501237	0.653766	0.897179	0.531125	0.469911	0.50897	0.90951
367	0.699537	0.503793	0.653997	0.889293	0.532079	0.470361	0.50912	0.903068
367.5	0.695979	0.501737	0.653239	0.888384	0.531772	0.469779	0.508797	0.906154
368	0.696202	0.501034	0.653633	0.89139	0.531873	0.469462	0.508807	0.906567
368.5	0.694515	0.505009	0.654744	0.889986	0.530848	0.468398	0.508748	0.903482
369	0.696291	0.501312	0.653879	0.892117	0.532109	0.469795	0.509106	0.913893
369.5	0.694827	0.503035	0.652847	0.894596	0.531871	0.469504	0.509973	0.911401
370	0.694828	0.503665	0.65195	0.893452	0.531298	0.469914	0.507865	0.907122
370.5	0.696033	0.500831	0.653062	0.890957	0.530947	0.468682	0.508359	0.907507
371	0.694332	0.501774	0.654083	0.890696	0.531707	0.468585	0.509073	0.910973
371.5	0.694223	0.503921	0.651929	0.886385	0.531456	0.470304	0.509313	0.905806
372	0.69445	0.501632	0.653074	0.890188	0.530857	0.468915	0.507982	0.904095
372.5	0.6939	0.499846	0.653029	0.890841	0.53075	0.469702	0.508953	0.908455
373	0.696763	0.502556	0.652491	0.891914	0.530712	0.469219	0.508367	0.907688
373.5	0.69457	0.500796	0.650682	0.886923	0.530791	0.468925	0.506906	0.90516
374	0.694614	0.502983	0.652532	0.893037	0.530898	0.46956	0.507368	0.907731
374.5	0.695794	0.501946	0.653906	0.895936	0.531112	0.469748	0.50808	0.909284
375	0.694162	0.501485	0.653231	0.889234	0.531775	0.468489	0.508507	0.910358
375.5	0.695273	0.501136	0.652856	0.88886	0.531011	0.468226	0.50761	0.907545
376	0.695897	0.501312	0.65447	0.882934	0.530152	0.467945	0.508477	0.908879
376.5	0.695267	0.501083	0.653212	0.887458	0.530991	0.469179	0.50766	0.906559
377	0.694768	0.50288	0.653175	0.888114	0.530576	0.46881	0.507787	0.907503
377.5	0.694923	0.501297	0.653358	0.892242	0.529532	0.469455	0.507577	0.908557
378	0.696881	0.500931	0.652455	0.892435	0.530451	0.468319	0.507219	0.906312
378.5	0.695248	0.501517	0.65021	0.886649	0.531771	0.469137	0.508081	0.907079
379	0.695569	0.500575	0.651361	0.887264	0.530661	0.468073	0.507858	0.910463
379.5	0.694167	0.503315	0.652437	0.890493	0.530856	0.470473	0.50649	0.902723
380	0.696156	0.503969	0.652693	0.886992	0.531015	0.466928	0.508287	0.901641
380.5	0.694684	0.501262	0.652189	0.890899	0.53045	0.467831	0.505383	0.901342
381	0.694813	0.502577	0.654085	0.889196	0.529335	0.469658	0.506647	0.910273
381.5	0.695356	0.502023	0.653127	0.889858	0.529139	0.469261	0.508217	0.907053
382	0.694694	0.50335	0.650482	0.889656	0.530767	0.468631	0.507193	0.906696
382.5	0.693177	0.502748	0.650046	0.887685	0.529516	0.469685	0.506335	0.906293
383	0.695267	0.501068	0.651801	0.889781	0.530934	0.468987	0.507133	0.904691
383.5	0.694883	0.503478	0.652588	0.887723	0.529847	0.469598	0.507697	0.909593
384	0.693337	0.503504	0.652131	0.897492	0.530549	0.468815	0.506515	0.907352
384.5	0.695195	0.502054	0.653469	0.887528	0.529728	0.468257	0.507345	0.904427
385	0.694685	0.50084	0.650429	0.888871	0.528816	0.468404	0.506335	0.902958
385.5	0.695568	0.501506	0.652294	0.891423	0.529503	0.468457	0.506358	0.904829
386	0.694682	0.502936	0.650204	0.88944	0.528407	0.468501	0.507721	0.899877
386.5	0.694706	0.502625	0.652239	0.891328	0.529617	0.466684	0.507042	0.905968
387	0.694802	0.501299	0.651296	0.888983	0.530248	0.469556	0.507179	0.902279
387.5	0.696665	0.501304	0.651089	0.894823	0.530114	0.468298	0.507381	0.900377
388	0.692556	0.501379	0.652727	0.888683	0.530296	0.468432	0.508134	0.908962
388.5	0.695029	0.501732	0.649815	0.889019	0.530178	0.467694	0.507235	0.899148
389	0.694926	0.50077	0.652511	0.890807	0.52926	0.468354	0.5055	0.901025
389.5	0.693335	0.500837	0.650463	0.887745	0.530358	0.469357	0.507681	0.905333
390	0.693851	0.500734	0.65121	0.885796	0.530617	0.468434	0.507357	0.907294
390.5	0.694766	0.504043	0.650753	0.887452	0.530212	0.470651	0.506358	0.907036
391	0.694774	0.501062	0.64994	0.884687	0.529569	0.468476	0.506699	0.904828
391.5	0.69249	0.502266	0.651092	0.889057	0.529403	0.468023	0.505275	0.898647
392	0.694259	0.500668	0.650685	0.884087	0.529662	0.468442	0.505104	0.905646
392.5	0.695382	0.502633	0.651911	0.88859	0.529896	0.468855	0.506893	0.905699
393	0.692937	0.503225	0.649947	0.885458	0.530063	0.467415	0.507412	0.899389
393.5	0.693564	0.503458	0.651826	0.895291	0.528987	0.468074	0.507306	0.90456
394	0.696514	0.503944	0.649892	0.88939	0.530461	0.469219	0.50678	0.903737
394.5	0.694295	0.502762	0.650233	0.887424	0.528153	0.469623	0.505684	0.904556
395	0.693008	0.502694	0.651221	0.889333	0.529103	0.46738	0.506116	0.908034
395.5	0.693788	0.502347	0.651616	0.886361	0.529695	0.468385	0.506343	0.905497
396	0.692005	0.502503	0.651218	0.890989	0.53145	0.469123	0.507135	0.904689
396.5	0.693736	0.502382	0.650262	0.889321	0.529338	0.467958	0.505701	0.898784
397	0.691805	0.500692	0.651226	0.887295	0.529139	0.467086	0.50537	0.900401
397.5	0.697327	0.501801	0.651071	0.887503	0.529103	0.46757	0.506577	0.903678
398	0.694987	0.500393	0.649176	0.891519	0.528914	0.469266	0.505184	0.904681
398.5	0.693998	0.50114	0.649498	0.89251	0.528666	0.466625	0.505379	0.904126
399	0.69344	0.504524	0.651098	0.888224	0.529266	0.467343	0.505557	0.900262
399.5	0.694317	0.504763	0.650933	0.884745	0.529897	0.467642	0.5067	0.905964
400	0.697619	0.502535	0.649589	0.887956	0.530046	0.467038	0.507367	0.898883
400.5	0.693671	0.501683	0.649974	0.886781	0.529967	0.467813	0.504757	0.904074
401	0.694168	0.503186	0.651317	0.894015	0.528189	0.467999	0.504631	0.905132
401.5	0.694169	0.498735	0.647505	0.892282	0.528942	0.467872	0.503747	0.904144
402	0.694094	0.501701	0.65115	0.88993	0.529949	0.46937	0.50582	0.9059
402.5	0.694826	0.501065	0.650096	0.887027	0.529371	0.468186	0.506077	0.905826
403	0.694718	0.503609	0.650396	0.886309	0.528127	0.468189	0.504033	0.9006
403.5	0.694797	0.503269	0.651919	0.891379	0.529492	0.468012	0.503587	0.904943
404	0.693762	0.503882	0.651314	0.887557	0.529635	0.467645	0.505485	0.904568
404.5	0.695292	0.501924	0.648826	0.891123	0.528985	0.46939	0.504564	0.904022
405	0.693461	0.503593	0.651534	0.885325	0.528356	0.467263	0.503754	0.904989
405.5	0.696902	0.499347	0.651571	0.888173	0.529005	0.468058	0.50496	0.900383
406	0.693286	0.501339	0.649469	0.888319	0.529663	0.467679	0.505929	0.903701
406.5	0.693844	0.503303	0.651035	0.884571	0.529223	0.467549	0.504021	0.900261
407	0.694194	0.50112	0.649681	0.886521	0.529065	0.468669	0.506234	0.904731
407.5	0.693364	0.502616	0.649779	0.889592	0.529299	0.469304	0.505217	0.902248
408	0.694667	0.504358	0.651279	0.886144	0.529323	0.466218	0.505572	0.902844
408.5	0.694439	0.502256	0.649597	0.88255	0.53038	0.467034	0.50532	0.902116
409	0.693134	0.502664	0.651053	0.891762	0.530475	0.466556	0.505164	0.903598
409.5	0.69308	0.501257	0.650142	0.885678	0.528857	0.467969	0.505487	0.904392
410	0.693262	0.502113	0.648312	0.885413	0.528571	0.467206	0.504688	0.901124
410.5	0.693138	0.502832	0.649026	0.891117	0.529834	0.469576	0.505294	0.90106
411	0.693686	0.503253	0.650171	0.889259	0.528122	0.467936	0.507227	0.904487
411.5	0.692926	0.503861	0.649646	0.885402	0.52764	0.469552	0.503963	0.903888
412	0.694738	0.501619	0.64994	0.88727	0.52929	0.46727	0.50385	0.901077
412.5	0.693979	0.503559	0.647103	0.887663	0.528846	0.465339	0.504882	0.902824
413	0.693984	0.505806	0.650585	0.889137	0.528933	0.468047	0.505645	0.899956
413.5	0.693487	0.501176	0.649256	0.888146	0.529054	0.467832	0.505776	0.902114
414	0.696899	0.50031	0.649478	0.886874	0.530086	0.468322	0.50405	0.904851
414.5	0.692883	0.500871	0.649236	0.884945	0.530794	0.466673	0.506367	0.903647
415	0.6933	0.500228	0.650045	0.893316	0.528603	0.468556	0.505373	0.907784
415.5	0.692452	0.502265	0.649289	0.888767	0.529601	0.469196	0.50463	0.904558
416	0.6931	0.501071	0.650126	0.886187	0.529634	0.468416	0.505691	0.901835
416.5	0.694675	0.503185	0.649265	0.884884	0.530082	0.469331	0.505182	0.909899
417	0.692785	0.502541	0.648436	0.892839	0.529018	0.468973	0.504751	0.904601
417.5	0.69297	0.500835	0.648986	0.887872	0.52932	0.467975	0.503825	0.899834
418	0.693506	0.501633	0.649801	0.884972	0.529153	0.467858	0.505349	0.904467
418.5	0.695831	0.5026	0.64845	0.881218	0.530121	0.467887	0.504681	0.903276
419	0.693835	0.500622	0.648568	0.884449	0.52995	0.468316	0.50553	0.905383
419.5	0.69453	0.503469	0.652058	0.883621	0.529606	0.468395	0.505926	0.905535
420	0.693252	0.502515	0.649512	0.889186	0.529114	0.468076	0.506077	0.901198
420.5	0.693722	0.502421	0.649864	0.885017	0.530131	0.466452	0.504737	0.903758
421	0.694086	0.501841	0.649083	0.886073	0.528897	0.469224	0.504693	0.90571
421.5	0.692303	0.50412	0.649589	0.884817	0.529258	0.467623	0.504052	0.901376
422	0.693215	0.500567	0.650562	0.878788	0.529336	0.467973	0.50533	0.902917
422.5	0.693749	0.502198	0.650233	0.883519	0.530154	0.468101	0.503553	0.90067
423	0.694094	0.501805	0.648268	0.883207	0.529729	0.467797	0.505218	0.905485
423.5	0.693793	0.500448	0.649032	0.878917	0.530158	0.468288	0.503635	0.89913
424	0.696174	0.502165	0.648268	0.888234	0.528803	0.466164	0.504903	0.899896
424.5	0.691784	0.50209	0.650425	0.884388	0.529075	0.469907	0.503941	0.903691
425	0.692339	0.500623	0.64788	0.891365	0.528909	0.468364	0.505885	0.901501
425.5	0.693868	0.502359	0.649166	0.890013	0.529689	0.468272	0.505738	0.901202
426	0.693507	0.5015	0.648327	0.886812	0.528437	0.468918	0.503335	0.901115
426.5	0.693108	0.501328	0.647293	0.891773	0.529844	0.467545	0.504126	0.905762
427	0.693189	0.502365	0.646268	0.882158	0.52917	0.467382	0.505372	0.903017
427.5	0.693223	0.502992	0.646995	0.887268	0.529073	0.468206	0.506259	0.900477
428	0.692463	0.502257	0.649295	0.885816	0.529877	0.468238	0.505356	0.901688
428.5	0.693095	0.502235	0.649168	0.882702	0.529588	0.467649	0.504963	0.901762
429	0.692769	0.50467	0.649307	0.884574	0.529371	0.468145	0.50561	0.902765
429.5	0.694765	0.503707	0.645963	0.882552	0.529806	0.467376	0.504718	0.900624
430	0.690853	0.502449	0.649285	0.880177	0.52936	0.467223	0.505597	0.901609
430.5	0.692168	0.503858	0.647948	0.886243	0.529736	0.467556	0.504434	0.901521
431	0.692551	0.502373	0.651152	0.883762	0.528822	0.470474	0.504566	0.89951
431.5	0.693486	0.502818	0.64991	0.882954	0.529793	0.469148	0.50533	0.898054
432	0.693567	0.502711	0.64805	0.888731	0.530201	0.468813	0.50513	0.897251
432.5	0.690414	0.500232	0.647639	0.885715	0.529974	0.469408	0.504171	0.897108
433	0.691901	0.502217	0.647628	0.88799	0.529367	0.469442	0.504592	0.904182
433.5	0.692655	0.501718	0.647857	0.880641	0.52987	0.467608	0.504748	0.899815
434	0.692774	0.502841	0.647854	0.888618	0.530871	0.467495	0.504544	0.901385
434.5	0.694349	0.502216	0.647352	0.88069	0.529292	0.468113	0.504061	0.902208
435	0.694597	0.503393	0.64496	0.884461	0.528495	0.469706	0.504403	0.904712
435.5	0.692913	0.502674	0.648724	0.887028	0.530277	0.469825	0.504784	0.901264
436	0.692656	0.502376	0.647972	0.885644	0.529126	0.468544	0.50486	0.902266
436.5	0.692537	0.503233	0.647873	0.885187	0.528836	0.468708	0.505838	0.902341
437	0.691905	0.502611	0.649963	0.884843	0.529703	0.468102	0.504998	0.900238
437.5	0.692759	0.502382	0.645972	0.882836	0.529495	0.469203	0.506792	0.897708
438	0.693345	0.503526	0.648584	0.884189	0.528358	0.468006	0.506005	0.903793
438.5	0.694098	0.500675	0.647581	0.884687	0.528311	0.468982	0.503945	0.901197
439	0.693361	0.503824	0.647433	0.880064	0.530673	0.469954	0.506552	0.898317
439.5	0.693086	0.500207	0.648299	0.880485	0.528731	0.467998	0.504739	0.902707
440	0.694296	0.501379	0.647776	0.874888	0.530158	0.469522	0.50619	0.903196
440.5	0.690966	0.500947	0.643711	0.875268	0.529493	0.467954	0.505925	0.902542
441	0.694547	0.504305	0.648575	0.875253	0.529824	0.469628	0.507328	0.901767
441.5	0.693418	0.503171	0.650787	0.879659	0.530392	0.467942	0.505417	0.896766
442	0.690367	0.499008	0.651359	0.872782	0.52917	0.468568	0.505878	0.89872
442.5	0.691694	0.504644	0.648725	0.874147	0.529784	0.46754	0.504327	0.902438
443	0.691731	0.50023	0.649015	0.878528	0.529921	0.468998	0.505472	0.904242
443.5	0.691906	0.504545	0.647259	0.870082	0.529674	0.468967	0.505983	0.901591
444	0.692454	0.503765	0.647136	0.871359	0.529333	0.468428	0.505518	0.900667
444.5	0.690663	0.50185	0.64491	0.869967	0.529574	0.47013	0.504511	0.898526
445	0.691406	0.502578	0.645695	0.873598	0.529652	0.468021	0.504244	0.901662
445.5	0.691645	0.503356	0.646646	0.868027	0.529591	0.467557	0.505287	0.899994
446	0.691973	0.502085	0.646507	0.873687	0.53071	0.468901	0.50547	0.899515
446.5	0.694025	0.501943	0.648781	0.870951	0.527947	0.468725	0.507225	0.899765
447	0.692392	0.502088	0.648623	0.874563	0.529693	0.468216	0.504814	0.903694
447.5	0.690877	0.502324	0.645479	0.872501	0.530506	0.470106	0.504428	0.897996
448	0.692322	0.501429	0.648599	0.875481	0.530483	0.469732	0.505731	0.900237
448.5	0.692225	0.501724	0.648417	0.873851	0.530359	0.468364	0.507301	0.900546
449	0.692719	0.502118	0.647228	0.871265	0.52964	0.467601	0.506139	0.894948
449.5	0.69214	0.502638	0.64518	0.873718	0.529813	0.468952	0.505668	0.897124
450	0.692961	0.502368	0.646536	0.872208	0.530419	0.469619	0.506434	0.897971
450.5	0.695604	0.502983	0.645811	0.868552	0.530733	0.467517	0.505723	0.897112
451	0.690741	0.502095	0.647806	0.875549	0.530062	0.469357	0.503812	0.89668
451.5	0.69138	0.5018	0.646348	0.875886	0.529972	0.467852	0.505683	0.89932
452	0.693835	0.501339	0.646054	0.873268	0.529455	0.468803	0.50548	0.901996
452.5	0.692465	0.501539	0.647008	0.876499	0.531007	0.467687	0.505483	0.905644
453	0.692249	0.502058	0.644749	0.877896	0.530668	0.468225	0.503775	0.902984
453.5	0.691533	0.500487	0.647457	0.874333	0.531358	0.470205	0.507129	0.897647
454	0.692155	0.501837	0.644063	0.872611	0.529599	0.469227	0.504958	0.899639
454.5	0.692396	0.503346	0.648024	0.873331	0.531005	0.468109	0.506403	0.898173
455	0.694357	0.500711	0.648256	0.871304	0.529961	0.469122	0.505431	0.898918
455.5	0.691442	0.505012	0.645905	0.870765	0.530235	0.468373	0.50565	0.893433
456	0.690669	0.501868	0.646944	0.872797	0.531405	0.468108	0.505936	0.899868
456.5	0.69195	0.502083	0.645793	0.868974	0.531485	0.468596	0.50566	0.896537
457	0.693467	0.503034	0.647838	0.871123	0.530428	0.469655	0.506623	0.901963
457.5	0.690933	0.503413	0.644951	0.871309	0.53078	0.46972	0.506862	0.895701
458	0.690287	0.503077	0.642405	0.875265	0.530265	0.469942	0.506453	0.90353
458.5	0.692252	0.502846	0.644879	0.875332	0.530408	0.468613	0.506277	0.902557
459	0.690353	0.503336	0.646008	0.867489	0.530626	0.469175	0.504635	0.898103
459.5	0.691045	0.502243	0.646914	0.865648	0.530769	0.469427	0.505628	0.90249
460	0.690701	0.50387	0.64754	0.874175	0.530988	0.469754	0.506447	0.899778
460.5	0.690084	0.500217	0.646442	0.870785	0.53093	0.468309	0.506636	0.900797
461	0.693274	0.503833	0.646544	0.882404	0.528951	0.469743	0.504906	0.899668
461.5	0.691208	0.502011	0.645469	0.872479	0.531978	0.469179	0.505233	0.90047
462	0.689613	0.504612	0.646386	0.876222	0.530783	0.468875	0.507785	0.901057
462.5	0.692992	0.503848	0.647533	0.872024	0.53056	0.468099	0.505238	0.901115
463	0.690618	0.502475	0.646717	0.875742	0.532199	0.470194	0.506903	0.898664
463.5	0.69156	0.503874	0.646129	0.874283	0.530749	0.470197	0.505863	0.895085
464	0.689034	0.502239	0.647884	0.874227	0.529731	0.46883	0.50795	0.898666
464.5	0.692622	0.503021	0.646495	0.868458	0.530781	0.468446	0.507224	0.899382
465	0.69043	0.501397	0.646465	0.872383	0.531244	0.470082	0.506277	0.898619
465.5	0.691343	0.503114	0.644849	0.873348	0.530913	0.469719	0.507292	0.895437
466	0.689004	0.501156	0.645063	0.872102	0.530216	0.46869	0.506357	0.900565
466.5	0.688347	0.502072	0.644599	0.870508	0.531163	0.468969	0.506114	0.89864
467	0.692791	0.502541	0.645108	0.872166	0.531742	0.469822	0.507184	0.899783
467.5	0.690975	0.50284	0.643496	0.870962	0.531585	0.469844	0.505253	0.899428
468	0.689933	0.499896	0.645886	0.873037	0.531537	0.469166	0.507122	0.896494
468.5	0.690739	0.501724	0.644662	0.864867	0.531246	0.468627	0.506673	0.902379
469	0.692005	0.502179	0.646128	0.870205	0.53037	0.470299	0.505993	0.902934
469.5	0.689496	0.501995	0.643676	0.87277	0.52998	0.469737	0.505441	0.899607
470	0.693748	0.502652	0.643747	0.873556	0.530694	0.469289	0.506224	0.900464
470.5	0.692273	0.501016	0.646244	0.868153	0.532639	0.47071	0.505848	0.900207
471	0.691614	0.502235	0.645361	0.870424	0.531179	0.470241	0.507463	0.897639
471.5	0.690691	0.503507	0.64589	0.868018	0.529733	0.46983	0.505638	0.899477
472	0.691527	0.502899	0.646556	0.866458	0.531942	0.469799	0.505785	0.900123
472.5	0.692969	0.502709	0.646525	0.869084	0.531603	0.469941	0.506565	0.896693
473	0.692305	0.502048	0.648071	0.867666	0.532094	0.471069	0.506065	0.90159
473.5	0.691109	0.500784	0.647192	0.877986	0.532235	0.471143	0.506901	0.897164
474	0.689918	0.50263	0.64497	0.882561	0.533094	0.470936	0.506322	0.897681
474.5	0.691544	0.503682	0.64578	0.885789	0.531613	0.469536	0.507491	0.896843
475	0.690858	0.502143	0.64571	0.881252	0.531655	0.468941	0.50803	0.896804
475.5	0.691966	0.500159	0.645705	0.881191	0.531245	0.471468	0.506429	0.899509
476	0.692885	0.500918	0.645444	0.879533	0.531136	0.469836	0.505437	0.899509
476.5	0.691397	0.503609	0.644431	0.881305	0.530842	0.470467	0.508231	0.89476
477	0.691412	0.500809	0.64497	0.883643	0.532379	0.470876	0.507338	0.89878
477.5	0.690888	0.502019	0.644887	0.880757	0.5325	0.471696	0.506588	0.89615
478	0.69114	0.502341	0.64341	0.882214	0.532001	0.468518	0.507697	0.898057
478.5	0.68975	0.502136	0.644191	0.881231	0.532459	0.470616	0.507149	0.898338
479	0.690558	0.502566	0.644729	0.884537	0.531629	0.471467	0.506763	0.894519
479.5	0.691783	0.503352	0.645311	0.882252	0.530304	0.470616	0.509314	0.901546
480	0.691116	0.503047	0.645917	0.878656	0.533401	0.470453	0.508699	0.898895
480.5	0.692292	0.502483	0.644276	0.876099	0.531093	0.470303	0.507326	0.897467
481	0.691404	0.501469	0.646131	0.877393	0.530517	0.470928	0.50792	0.899268
481.5	0.692427	0.501998	0.646106	0.882296	0.53054	0.470242	0.507023	0.899151
482	0.691935	0.503783	0.64472	0.878221	0.532247	0.471017	0.507377	0.895311
482.5	0.692436	0.500588	0.643185	0.889998	0.531164	0.469747	0.507514	0.900013
483	0.691399	0.499953	0.645392	0.880512	0.531905	0.471382	0.506621	0.89322
483.5	0.691257	0.501286	0.644991	0.879507	0.532274	0.470677	0.508173	0.89594
484	0.69058	0.504532	0.644469	0.879281	0.531331	0.471391	0.506128	0.892016
484.5	0.690457	0.502983	0.643844	0.882002	0.53249	0.471344	0.506992	0.897939
485	0.689751	0.503072	0.645693	0.878962	0.532298	0.470795	0.507692	0.898302
485.5	0.689997	0.50155	0.646018	0.881283	0.531295	0.472829	0.507546	0.895292
486	0.69026	0.50201	0.64402	0.882296	0.531377	0.469373	0.507219	0.896043
486.5	0.689855	0.502234	0.644246	0.882216	0.532251	0.47107	0.507453	0.893084
487	0.689133	0.501867	0.644525	0.879892	0.532351	0.469991	0.50858	0.895636
487.5	0.691188	0.5018	0.644182	0.882246	0.532278	0.471041	0.506036	0.895307
488	0.691073	0.503062	0.645792	0.878551	0.532537	0.471294	0.507684	0.900433
488.5	0.689401	0.503071	0.645466	0.876649	0.533952	0.470607	0.506893	0.899049
489	0.691799	0.501838	0.643604	0.878502	0.532812	0.47094	0.507234	0.897214
489.5	0.691165	0.501777	0.644397	0.878092	0.533594	0.471251	0.507428	0.901764
490	0.693356	0.503813	0.644331	0.884721	0.53452	0.471166	0.507818	0.903034
490.5	0.691227	0.502575	0.645024	0.878966	0.531955	0.47261	0.508303	0.897772
491	0.690936	0.502244	0.643231	0.881539	0.533142	0.471581	0.507292	0.899282
491.5	0.689369	0.502051	0.643677	0.885556	0.532655	0.470831	0.508207	0.899897
492	0.692082	0.500679	0.645116	0.902224	0.531938	0.470028	0.50816	0.894372
492.5	0.691579	0.502193	0.644215	0.879884	0.532001	0.470495	0.506315	0.900186
493	0.690909	0.501504	0.643562	0.875434	0.532117	0.47249	0.506705	0.896456
493.5	0.690289	0.501699	0.643008	0.881745	0.533242	0.471065	0.506896	0.897275
494	0.692653	0.500161	0.644938	0.880848	0.533106	0.471714	0.505526	0.898014
494.5	0.691955	0.500901	0.640831	0.876941	0.532833	0.469543	0.506668	0.894964
495	0.692811	0.504194	0.642693	0.878927	0.533766	0.471054	0.506942	0.89695
495.5	0.691669	0.499018	0.642574	0.882745	0.532665	0.47247	0.508468	0.89769
496	0.692033	0.503036	0.6438	0.876029	0.532725	0.470768	0.508084	0.898933
496.5	0.689184	0.502086	0.644319	0.876968	0.532225	0.47183	0.508915	0.896545
497	0.690078	0.503086	0.643133	0.876422	0.533633	0.472468	0.507323	0.893439
497.5	0.690185	0.502145	0.643253	0.874404	0.532015	0.471388	0.507954	0.89564
498	0.69055	0.5013	0.643274	0.885166	0.533536	0.470101	0.508546	0.898424
498.5	0.690135	0.501702	0.643881	0.888939	0.533303	0.471797	0.508753	0.893537
499	0.689876	0.501681	0.642913	0.884316	0.532563	0.471739	0.507283	0.899232
499.5
500
500.5
501	0.6617	0.457502	0.640501		0.515992	0.465124	0.505738	0.843321
501.5	0.629607	0.369366	0.635832	0.882194	0.502755	0.44762	0.502887	0.777238
502	0.614752	0.310062	0.625248	0.811876	0.447871	0.417884	0.489013	0.749607
502.5	0.550968	0.266452	0.61057	0.761396	0.387905	0.374165	0.460313	0.648548
503	0.478943	0.275693	0.593271	0.73514	0.354946	0.324253	0.427624	0.594001
503.5	0.45468	0.270379	0.575955	0.646974	0.30639	0.281807	0.389864	0.491919
504	0.418552	0.277295	0.550571	0.535145	0.26224	0.257893	0.353526	0.393016
504.5	0.37633	0.217189	0.521439	0.431547	0.243011	0.239807	0.328328	0.312151
505	0.337237	0.21672	0.49195	0.346997	0.211928	0.229603	0.301912	0.244854
505.5	0.294407	0.204059	0.463017	0.266506	0.177873	0.201558	0.265164	0.202776
506	0.265473	0.190607	0.436865	0.219271	0.156571	0.166649	0.22535	0.16733
506.5	0.245793	0.170384	0.416394	0.173722	0.130771	0.156157	0.182845	0.137487
507	0.222021	0.163947	0.404828	0.14958	0.113126	0.143577	0.147375	0.119732
507.5	0.209745	0.165572	0.386672	0.123231	0.0944548	0.128346	0.121467	0.108414
508	0.198664	0.154613	0.366811	0.106735	0.0841303	0.106467	0.102757	0.0908008
508.5	0.18982	0.149239	0.349115	0.098312	0.0764565	0.0921171	0.090112	0.0819649
509	0.17908	0.148725	0.331039	0.0956395	0.0688678	0.0874764	0.0758058	0.0754207
509.5	0.172918	0.141399	0.312897	0.0831643	0.0649051	0.0835568	0.0630511	0.0711266
510	0.166769	0.133522	0.30271	0.0757469	0.0583277	0.0715409	0.0556278	0.0669603
510.5	0.160513	0.128247	0.286802	0.0753164	0.0538077	0.0641165	0.0485731	0.0582619
511	0.152393	0.126482	0.274964	0.0737394	0.0490468	0.0605058	0.0430152	0.055814
511.5	0.146873	0.118422	0.263354	0.0643833	0.046916	0.0576087	0.0390087	0.0518438
512	0.145701	0.11934	0.24983	0.0609195	0.0429298	0.0523824	0.0368595	0.0479056
512.5	0.139182	0.116503	0.240917	0.0594056	0.0393925	0.0469089	0.0338957	0.0463728
513	0.134519	0.114156	0.228702	0.0529424	0.0376252	0.0459336	0.0292462	0.0471618
513.5	0.128626	0.110944	0.220595	0.056898	0.0357012	0.0427016	0.0291492	0.0440286
514	0.125087	0.109829	0.213186	0.0512515	0.0333408	0.039477	0.0278661	0.04052
514.5	0.124799	0.108456	0.205067	0.052788	0.0305053	0.0349209	0.0251172	0.0440748
515	0.119292	0.105573	0.198538	0.0522642	0.0303013	0.0333562	0.0241157	0.0413819
515.5	0.117913	0.10189	0.189325	0.0449588	0.0290435	0.0320262	0.0215111	0.0367691
516	0.113694	0.101785	0.180675	0.0494485	0.0262979	0.0290182	0.0196752	0.0382744
516.5	0.110773	0.0980795	0.175097	0.0389478	0.0260459	0.0273262	0.0185795	0.0392437
517	0.108182	0.0956	0.169399	0.043819	0.0258071	0.0262155	0.0183502	0.0362871
517.5	0.107531	0.0940895	0.164048	0.0438407	0.02405	0.0250081	0.0167948	0.0311995
518	0.102227	0.0909804	0.156781	0.0425096	0.0231594	0.0231104	0.0153767	0.036572
518.5	0.101378	0.0901585	0.154257	0.0396769	0.0209937	0.021293	0.0150552	0.0313069
519	0.0988005	0.0864941	0.147701	0.0387443	0.021099	0.0192851	0.0146793	0.0272196
519.5	0.0959296	0.0868496	0.144452	0.0389129	0.0204442	0.0210745	0.0132612	0.0334699
520	0.0946669	0.0842243	0.14014	0.0418436	0.0189201	0.0195229	0.0125611	0.0321599
520.5	0.0928819	0.0827271	0.135289	0.0390392	0.018791	0.0170885	0.0130599	0.0307202
521	0.0902791	0.0785709	0.132237	0.0326099	0.0178039	0.017326	0.0114095	0.0299214
521.5	0.0903967	0.0795868	0.129608	0.0387358	0.0170867	0.0175965	0.0110798	0.0330474
522	0.0855875	0.0780837	0.123476	0.0379285	0.017448	0.0173539	0.0102381	0.0293897
522.5	0.0857723	0.0748463	0.121501	0.0311055	0.0154071	0.0152172	0.00986651	0.0265841
523	0.0843675	0.0745801	0.11757	0.0316726	0.0160747	0.0130621	0.00889759	0.0285394
523.5	0.0836608	0.0744966	0.115792	0.032105	0.0142131	0.0141282	0.00864391	0.0280353
524	0.0813745	0.0731177	0.11033	0.0281739	0.0145564	0.0133582	0.00835572	0.0286308
524.5	0.0793637	0.0700232	0.109172	0.0333654	0.0153972	0.013281	0.00813463	0.0245701
525	0.0792033	0.0699318	0.107783	0.0322727	0.0131203	0.0113169	0.00718277	0.0313788
525.5	0.0774659	0.0684823	0.10249	0.0306072	0.0130697	0.0113235	0.00789763	0.0254533
526	0.0748449	0.0684985	0.100901	0.0281909	0.0113427	0.0108442	0.00609476	0.0265068
526.5	0.0744828	0.0673767	0.100826	0.0290321	0.0125888	0.00979329	0.00564715	0.0259086
527	0.0725524	0.0645222	0.0989839	0.0281457	0.0113563	0.0100122	0.00584148	0.0271557
527.5	0.0720229	0.0639208	0.0939808	0.0288625	0.0117869	0.00961943	0.00594698	0.0220707
528	0.0693774	0.0631475	0.0910024	0.0259913	0.0113761	0.00945915	0.00363677	0.0213677
528.5	0.0691831	0.0639985	0.0896745	0.0263068	0.0103795	0.0102602	0.00535352	0.0263142
529	0.0672717	0.0620664	0.0879076	0.0291037	0.00910148	0.00857859	0.00481166	0.0221852
529.5	0.0683111	0.058591	0.0834304	0.032868	0.00889716	0.00757346	0.00402232	0.0242888
530	0.0649146	0.0592592	0.0820299	0.0314738	0.0100094	0.00790643	0.00420966	0.0251009
530.5	0.0650426	0.0585241	0.0805151	0.0302332	0.00824386	0.00660596	0.00359643	0.022226
531	0.0635417	0.05606	0.0792919	0.0285432	0.0078642	0.00744578	0.00271439	0.0236524
531.5	0.0634328	0.0567141	0.0768476	0.0259037	0.00829741	0.00698046	0.0045254	0.0243997
532	0.0617968	0.0550806	0.0766944	0.0295738	0.00884874	0.0075362	0.00368835	0.0266045
532.5	0.0610503	0.0534679	0.0739514	0.0248411	0.00748638	0.00514444	0.00498698	0.0230905
533	0.0596008	0.0530447	0.0724144	0.0240403	0.00773215	0.0063052	0.00261276	0.0254204
533.5	0.0591248	0.0511172	0.0701651	0.025768	0.00682354	0.00655745	0.0036356	0.0252136
534	0.0577586	0.0502363	0.0685221	0.027296	0.00633787	0.00521197	0.00399129	0.0194257
534.5	0.0560899	0.0503617	0.0703592	0.0218162	0.00578435	0.00431976	0.00241688	0.0223875
535	0.0540244	0.0489662	0.064525	0.0265075	0.00648313	0.00539436	0.00236103	0.0175582
535.5	0.0548617	0.0473685	0.0669842	0.0206811	0.00622196	0.00442105	0.00448234	0.0170336
536	0.0524063	0.0488034	0.0647489	0.0224719	0.00635915	0.00428949	0.00386135	0.0180206
536.5	0.052379	0.0467509	0.0630193	0.0185013	0.00557489	0.0041164	0.00268762	0.0179558
537	0.0520546	0.0448952	0.061402	0.0204079	0.00621389	0.00364915	0.00354135	0.0193369
537.5	0.0515186	0.0473174	0.0605184	0.0276049	0.00479871	0.00459258	0.00313718	0.0174854
538	0.0501623	0.0448263	0.0579467	0.0215873	0.00435082	0.00350983	0.00213567	0.0136227
538.5	0.0497095	0.0434312	0.0579078	0.0219622	0.00430094	0.00282021	0.00343933	0.01872
539	0.0492496	0.0436248	0.0572268	0.0239876	0.0042228	0.00407216	0.00151971	0.0184263
539.5	0.0473387	0.0432913	0.0558403	0.0203985	0.00476973	0.002625	0.00225358	0.0206168
540	0.0481796	0.043214	0.0556032	0.0178974	0.00605689	0.00394875	0.00164461	0.0203514
540.5	0.0472939	0.0419174	0.0526367	0.021057	0.00362379	0.00361034	0.00221829	0.0187272
541	0.0468291	0.0431592	0.0543849	0.0222364	0.00362709	0.00178829	0.00129048	0.0178378
541.5	0.0463216	0.0403786	0.0525995	0.0194433	0.00462117	0.00272008	0.00077343	0.0186091
542	0.0447064	0.0390903	0.0503566	0.0181961	0.00401188	0.00402016	0.00072689	0.0173833
542.5	0.0423973	0.0378929	0.0485648	0.0177401	0.00422317	0.00139943	0.00121407	0.0176754
543	0.0443058	0.0393357	0.0510747	0.0221751	0.00398694	0.00278838	0.00219346	0.0193156
543.5	0.0421231	0.0381861	0.0468455	0.0191927	0.00379913	0.00306198	0.00240175	0.0124564
544	0.040476	0.037713	0.0478724	0.0216768	0.00368028	0.00253419	0.00027927	0.0176665
544.5	0.0408952	0.0378933	0.0468641	0.0210928	0.00233883	0.00307013	0.00106357	0.015799
545	0.0394005	0.0356958	0.0468283	0.0195808	0.00280725	0.00153798	0.00213295	0.0195118
545.5	0.0400489	0.0355741	0.0438142	0.0196816	0.00251453	0.00078354	0.000877	0.0167194
546	0.0388566	0.0344179	0.0419825	0.0158438	0.00223759	0.00152827	0.00149334	0.0162277
546.5	0.0384809	0.0348768	0.0424136	0.0173416	0.00163711	0.00137886	0.00176796	0.012578
547	0.0394996	0.0350986	0.0424948	0.0172766	0.00223832	0.00214261	0.00113959	0.0174091
547.5	0.0374365	0.0329343	0.0410689	0.0178437	0.00276324	0.00192839	0.00184747	0.0145475
548	0.0359957	0.0349906	0.0393088	0.0204343	0.00167636	0.00144522	0.00152398	0.0148564
548.5	0.036673	0.034123	0.0401358	0.0183543	0.00259193	0.00101911	0	0.0190218
549	0.0328726	0.0316547	0.0408925	0.0141878	0.00313519	0.00181274	0.00092509	0.0143842
549.5	0.0335715	0.0305196	0.039366	0.0180463	0.00186967	0.00239991	0.00075132	0.0138685
550	0.0328353	0.0305259	0.0394326	0.0153709	0.00248262	0.00118016	0.00260462	0.0137576
550.5	0.0346237	0.0306978	0.0368039	0.0180726	0.00168076	0.00152517	0.00122221	0.0138614
551	0.0335031	0.0290004	0.0367032	0.0145853	0.00248446	0.00146424	0.00151816	0.00964716
551.5	0.0334331	0.0299627	0.0350116	0.0189826	0.00228711	0.00332239	0.00154919	0.0167718
552	0.0321725	0.0274732	0.0363972	0.0165032	0.00185133	0.00083826	0.00156083	0.0115475
552.5	0.030073	0.0275991	0.0342984	0.0138712	0.00137373	0.00090773	0.00180519	0.012088
553	0.0301596	0.0279617	0.0336183	0.0181132	0.00155457	0.00124924	0.00094914	0.0166538
553.5	0.0304326	0.02873	0.0346888	0.015126	0.00188728	0.00093451	0.00191109	0.0116424
554	0.030421	0.0272639	0.0324033	0.00998447	0.00213965	0.00150305	0.00171676	0.0141614
554.5	0.0284259	0.0284356	0.0316538	0.0163412	0.00083047	0	0.00147666	0.0110274
555	0.0284404	0.0257056	0.0313913	0.0123084	0.00143389	0.00135558	0.0011233	0.00849064
555.5	0.0282096	0.0264333	0.0295732	0.0136696	0.00076775	0.00122751	0.00177416	0.0158594
556	0.0274764	0.0256512	0.0319671	0.0157138	0.00084441	0.0012182	0.00294401	0.0144534
556.5	0.0284872	0.0244393	0.0286932	0.0121351	0.00041194	0.00122208	0.00334818	0.0131549
557	0.0279192	0.0250149	0.0286193	0.0160831	0.00168369	0.00171766	0.00118226	0.0139076
557.5	0.0267005	0.0233549	0.0271907	0.0148001	0.00210296	0.00072416	0.00037353	0.0155949
558	0.0251238	0.0236614	0.0278444	0.0117244	0.00155641	0.00153215	0.00061091	0.0133129
558.5	0.0259076	0.0230492	0.0261887	0.01126	0.00116721	0.00059648	0.00166827	0.0132161
559	0.0248334	0.0227249	0.0277179	0.00921484	4.4018e-05	0.0007882	0.0023746	0.0131442
559.5	0.0247336	0.0227851	0.0249813	0.0177599	0.00035618	4.2689e-05	0.00167293	0.0108117
560	0.0252112	0.0201253	0.0267128	0.0139617	0.00033454	0.00059416	0.00365694	0.0120951
560.5	0.0241722	0.0215869	0.0247587	0.0126589	0.00093575	0.00168816	0.00273766	0.012451
561	0.0238404	0.0222825	0.0236628	0.0120776	0.00097097	0.00070398	0.00290057	0.0118342
561.5	0.0229241	0.0206055	0.0261841	0.0110452	0.00024503	0.00084447	0.00227531	0.0153091
562	0.0216593	0.0190551	0.0230947	0.0159946	0.00109495	0.00012884	0.0026853	0.0111676
562.5	0.0218648	0.0190222	0.0237209	0.0149734	0.00067274	0.0019051	0.00217523	0.0131167
563	0.0214903	0.0176699	0.0235205	0.0120475	3.8149e-05	0.00105908	0.00226561	0.0122593
563.5	0.0211162	0.0191169	0.0223353	0.00894636	0.00078462	0.00076569	0.00149838	0.0075498
564	0.022062	0.0185554	0.0230644	0.00969715	0.00112026	0.00023285	0.00253712	0.0104948
564.5	0.020651	0.017586	0.0205784	0.0128567	0.00147644	0.00174288	0.00371279	0.0111596
565	0.020267	0.0182759	0.0210989	0.0118808	0.00092988	0.00163888	0.00234125	0.0165535
565.5	0.0200329	0.0168871	0.0200992	0.0141812	0.00038956	0.00098146	0.0020802	0.0121723
566	0.019361	0.0154255	0.021176	0.0169931	0.0003338	0.00108392	0.00315579	0.0107522
566.5	0.0197492	0.016924	0.0189381	0.00973954	0	0.00150072	0.00231681	0.00757376
567	0.0200429	0.0167043	0.0193887	0.0116641	0.00083231	0.00057087	0.00287342	0.0112066
567.5	0.0189128	0.0173435	0.0191521	0.0108379	0.0002531	0.00073736	0.00394319	0.0111339
568	0.0188183	0.0156913	0.0195642	0.00946918	1.1005e-06	0.00183719	0.00369223	0.00916875
568.5	0.0169144	0.0151012	0.0198997	0.0122481	0.00067825	4.6958e-05	0.00368758	0.0055261
569	0.0180722	0.015318	0.0168008	0.0104037	0.00044898	0.00145415	0.0031139	0.00822525
569.5	0.0178245	0.013898	0.0183183	0.00640291	0.00199475	0.0006318	0.00386329	0.0079856
570	0.0166153	0.0135499	0.0161819	0.0137346	0.000157	0.00116503	0.00335672	0.00928857
570.5	0.0172089	0.0138199	0.015627	0.00975084	0.00037012	0.00095818	0.00340249	0.00589356
571	0.0174964	0.0150422	0.0173925	0.0106411	0.00105607	0.00191364	0.00343584	0.00841519
571.5	0.0156206	0.0132447	0.0159765	0.0106797	0.00045559	0.001472	0.00297349	0.00645274
572	0.016423	0.0141297	0.015695	0.00931186	0.00080296	0.00183137	0.00479769	0.010659
572.5	0.0143724	0.0127953	0.013987	0.0123339	0.00054142	0.00162064	0.00427716	0.00881549
573	0.0143343	0.0130632	0.0154356	0.0105732	0.00097463	0.0019346	0.00392612	0.00652641
573.5	0.0140008	0.0117395	0.01498	0.00723189	0.00257763	0.00219539	0.00411463	0.0101043
574	0.0129668	0.0127425	0.0144785	0.0106109	0.00243604	0.00204132	0.0052422	0.00490746
574.5	0.0125708	0.010771	0.0160241	0.00797514	0.00103883	0.00275307	0.00501452	0.00793944
575	0.0129387	0.0112428	0.0131528	0.00459046	0.00110852	0.00131366	0.00383497	0.00922201
575.5	0.0131454	0.0103021	0.0135382	0.0111422	0.00119729	0.0020972	0.00534266	0.00555273
576	0.0126818	0.0114712	0.0135046	0.00801941	0.00053885	0.00284815	0.00574761	0.00677848
576.5	0.0121304	0.010244	0.011279	0.00611748	0.00078756	0.00252604	0.00460453	0.00941639
577	0.0112187	0.0108578	0.0134579	0.00782724	0.00109715	0.00229319	0.00511498	0.00492077
577.5	0.013302	0.0101663	0.0127833	0.0108276	0.00067641	0.0016513	0.00474261	0.00645274
578	0.0103181	0.00877454	0.0121622	0.00875419	0.00116061	0.00165324	0.0041829	0.00909064
578.5	0.0110281	0.0107004	0.0120175	0.0103726	0.00171524	0.00266225	0.00496215	0.00818264
579	0.0131197	0.00820679	0.0107299	0.0104084	0.00085615	0.00209682	0.0048997	0.00472373
579.5	0.0114477	0.00927708	0.0126672	0.0082163	0.00143426	0.00147627	0.00576429	0.00666931
580	0.0109709	0.00836503	0.0101568	0.00857615	0.00228271	0.00467602	0.00566228	0.00648736
580.5	0.00998125	0.00854362	0.00997501	0.00717442	0.00083011	0.00283922	0.00633874	0.0109466
581	0.0110099	0.00627139	0.0100353	0.00768311	0.00226436	0.00228038	0.00578136	0.00773974
581.5	0.00997545	0.00705261	0.0101373	0.00901701	0.00125195	0.00284039	0.0059113	0.00656458
582	0.00738216	0.00646119	0.00862527	0.00792804	0.00060158	0.00279187	0.00651367	0.00409798
582.5	0.00799859	0.00658952	0.00927362	0.0105713	0.00128313	0.00213601	0.00606451	0.0060267
583	0.00943939	0.00802239	0.0109407	0.00734964	0.00255929	0.00161443	0.00532948	0.00559888
583.5	0.00839669	0.00755349	0.00869872	0.00652443	0.00265172	0.00276432	0.00671498	0.00491012
584	0.00807316	0.00689479	0.00742606	0.00905187	0.00147644	0.00260831	0.00576972	0.00695156
584.5	0.0075139	0.00748455	0.0086552	0.00579436	0.00180328	0.0036573	0.005895	0.00518793
585	0.0077695	0.00718593	0.00743649	0.0038425	0.00136199	0.00292421	0.00535585	0.00746548
585.5	0.00785028	0.00541956	0.00976509	0.00276765	0.00149258	0.00339806	0.00766994	0.000288465
586	0.00794598	0.00599976	0.00657142	0.0083689	0.00215689	0.00397437	0.00629181	0.008093
586.5	0.00713112	0.00457354	0.00611032	0.00192078	0.00166609	0.00204598	0.00663857	0.00453645
587	0.00741903	0.00593165	0.00587456	0.00678254	0.00219137	0.00244803	0.00744303	0.00633025
587.5	0.0065321	0.0051687	0.00430266	0.00398286	0.0023458	0.00269175	0.00749967	0.00510805
588	0.00692979	0.00476792	0.00793023	0.00636994	0.00236854	0.00252953	0.00689806	0.00484533
588.5	0.00586555	0.00544863	0.00667887	0.00274693	0.00202483	0.00291684	0.00748066	0.00498734
589	0.00586265	0.00402739	0.006274	0.00157412	0.00150432	0.00464536	0.00881574	0.00431455
589.5	0.00530381	0.004098	0.00727281	0.00209317	0.00179227	0.0035824	0.00807993	0.00346602
590	0.0043887	0.00398046	0.00556127	0.00128774	0.00294811	0.00389636	0.00802253	0.00511249
590.5	0.00587425	0.00361539	0.00527337	0.00286657	0.00167782	0.00376829	0.00795387	0.00447254
591	0.0046965	0.00283749	0.00524798	0.00085347	0.0026774	0.00360646	0.00771688	0.00660807
591.5	0.00599936	0.00316684	0.00352011	0.00351844	0.0019478	0.00350478	0.00804231	0.00711665
592	0.00212185	0.00341147	0.00513146	0.00464604	0.00256956	0.0039538	0.00781579	0.00518793
592.5	0.00480545	0.00409177	0.00547558	0.00187556	0.00377455	0.00359016	0.00814277	0.00306661
593	0.00339074	0.0039572	0.0030504	0.00307758	0.0025039	0.00418781	0.0078441	0.00391602
593.5	0.00400427	0.00182161	0.00461867	0	0.00281716	0.0028691	0.00777545	0.00046687
594	0.00402622	0.00300902	0.00019269	0.00235976	0.00269868	0.00364527	0.00822112	0.00727376
594.5	0.00345661	0.00301193	0.00399209	0.000464416	0.00203914	0.0042468	0.00940067	0.000130475
595	0.00441936	0.00126549	0.00228871	0.00123122	0.00307833	0.00330997	0.00763969	0
595.5	0.0046907	0.0027727	0.0013307	0.00386605	0.00357317	0.00542813	0.00882389	0.00414502
596	0.00251085	0.00066452	0.00379895	0.000142245	0.0030024	0.00416569	0.00886811	0.00199351
596.5	0.00278965	0.0025314	0.00216493	0.00548067	0.00365204	0.00566098	0.00888866	0.00100918
597	0.00226353	0.00187809	0.00023486	0.00260939	0.00281422	0.00493099	0.00992741	0.00112812
597.5	0.00181903	0.00116208	0.00234402	0.00123499	0.00313372	0.00433179	0.0106985	0.00503971
598	0.00214961	0.00143204	0.00175008	0.00381424	0.00309961	0.00319044	0.0101245	0.00405537
598.5	0.00231449	0.00074468	0.00052321	0.00264048	0.00263045	0.00412688	0.00954379	0.00355922
599	0.00175896	0.00096064	0	0.00503886	0.00343488	0.0050839	0.00999102	0.00187192
599.5	0.00057955	0	0.00042301	0.000397532	0.00360472	0.00543938	0.00868231	0.0054977
600	0	0.00158404	0.00057535	0.00123593	0.00389707	0.00633042	0.010394	0.00335684

## Sheet: Fig. 5b
Fig. 5b	Pore Radius
	ATP-BsKtrAB (Structure ll)		ADP-BsKtrAB (Structure lll)
Distance along pore (Å)	Radius (Å)	Distance along pore (Å)	Radius (Å)
0	3.4817	0	3.901
0.1872	3.4927	0.2064	3.7939
0.3744	3.5061	0.4127	3.7059
0.5616	3.4745	0.6191	3.6252
0.7488	3.4419	0.8255	3.5551
0.936	3.4259	1.0319	3.5176
1.1232	3.4368	1.2382	3.4964
1.3104	3.4383	1.4446	3.4848
1.4976	3.4673	1.651	3.5966
1.6848	3.4548	1.8574	3.5956
1.872	3.3983	2.0637	3.5837
2.0592	3.3425	2.2701	3.4945
2.2464	3.286	2.4765	3.4156
2.4336	3.2095	2.6828	3.3645
2.6208	3.1512	2.8892	3.3026
2.808	3.1051	3.0956	3.2576
2.9952	3.0484	3.302	3.2339
3.1823	3.0032	3.5083	3.2046
3.3695	2.9736	3.7147	3.1798
3.5567	2.8906	3.9211	3.1287
3.7439	2.7995	4.1274	3.0607
3.9311	2.7266	4.3338	2.9851
4.1183	2.5991	4.5402	2.8743
4.3055	2.4679	4.7466	2.779
4.4927	2.3403	4.9529	2.6932
4.6799	2.2285	5.1593	2.5976
4.8671	2.1321	5.3657	2.5051
5.0543	2.0384	5.5721	2.4444
5.2415	1.9556	5.7784	2.3618
5.4287	1.8942	5.9848	2.2483
5.6159	1.8447	6.1912	2.1441
5.8031	1.8067	6.3975	2.049
5.9903	1.7706	6.6039	1.9555
6.1775	1.771	6.8103	1.8801
6.3647	1.7743	7.0167	1.816
6.5519	1.8027	7.223	1.7639
6.7391	1.8068	7.4294	1.7242
6.9263	1.7947	7.6358	1.6921
7.1135	1.7841	7.8421	1.6786
7.3007	1.7704	8.0485	1.6791
7.4879	1.781	8.2549	1.6932
7.6751	1.7832	8.4613	1.7085
7.8623	1.8062	8.6676	1.6898
8.0495	1.8367	8.874	1.6582
8.2367	1.852	9.0804	1.5891
8.4239	1.8035	9.2868	1.4508
8.6111	1.7262	9.4931	1.3295
8.7983	1.6029	9.6995	1.2103
8.9855	1.4646	9.9059	1.0651
9.1726	1.3204	10.1122	0.9523
9.3598	1.1858	10.3186	0.8428
9.547	1.0706	10.525	0.7539
9.7342	0.9561	10.7314	0.6828
9.9214	0.8521	10.9377	0.6409
10.1086	0.7604	11.1441	0.632
10.2958	0.6871	11.3505	0.634
10.483	0.6216	11.5568	0.6399
10.6702	0.5812	11.7632	0.6795
10.8574	0.5839	11.9696	0.7057
11.0446	0.5784	12.176	0.7465
11.2318	0.5842	12.3823	0.8083
11.419	0.5969	12.5887	0.8988
11.6062	0.6366	12.7951	0.9982
11.7934	0.6854	13.0015	1.1127
11.9806	0.7575	13.2078	1.1745
12.1678	0.8465	13.4142	1.2069
12.355	0.9347	13.6206	1.1179
12.5422	1.038	13.8269	1.021
12.7294	1.1442	14.0333	0.9324
12.9166	1.2422	14.2397	0.8744
13.1038	1.2277	14.4461	0.827
13.291	1.1199	14.6524	0.8014
13.4782	1.0198	14.8588	0.7958
13.6654	0.9307	15.0652	0.8009
13.8526	0.862	15.2715	0.8414
14.0398	0.8002	15.4779	0.8853
14.227	0.7587	15.6843	0.9646
14.4142	0.7333	15.8907	1.0565
14.6014	0.7062	16.097	1.1517
14.7886	0.7209	16.3034	1.2057
14.9758	0.7428	16.5098	1.285
15.1629	0.7744	16.7162	1.3736
15.3501	0.836	16.9225	1.4746
15.5373	0.9	17.1289	1.5652
15.7245	0.98	17.3353	1.5087
15.9117	1.0359	17.5416	1.4201
16.0989	1.078	17.748	1.3579
16.2861	1.1518	17.9544	1.3055
16.4733	1.2392	18.1608	1.2759
16.6605	1.2995	18.3671	1.2609
16.8477	1.3435	18.5735	1.2029
17.0349	1.4137	18.7799	1.1501
17.2221	1.3311	18.9862	1.1044
17.4093	1.2649	19.1926	1.1084
17.5965	1.214	19.399	1.0984
17.7837	1.1861	19.6054	0.9458
17.9709	1.1603	19.8117	0.8065
18.1581	1.1368	20.0181	0.6686
18.3453	1.1043	20.2245	0.5492
18.5325	1.1006	20.4309	0.4533
18.7197	1.0995	20.6372	0.3721
18.9069	1.2669	20.8436	0.2944
19.0941	1.1988	21.05	0.2656
19.2813	1.1466	21.2563	0.2422
19.4685	1.1022	21.4627	0.2386
19.6557	1.0742	21.6691	0.2293
19.8429	1.064	21.8755	0.2402
20.0301	1.0283	22.0818	0.2865
20.2173	1.0079	22.2882	0.3599
20.4045	0.9752	22.4946	0.4588
20.5917	0.861	22.7009	0.5799
20.7789	0.7932	22.9073	0.7113
20.9661	0.7193	23.1137	1.0496
21.1532	0.6734	23.3201	1.144
21.3404	0.645	23.5264	1.2599
21.5276	0.6321	23.7328	1.3874
21.7148	0.6522	23.9392	1.487
21.902	0.6936	24.1456	1.5437
22.0892	0.7555	24.3519	1.6107
22.2764	0.8011	24.5583	1.6985
22.4636	0.7628	24.7647	1.7848
22.6508	0.75	24.971	1.9132
22.838	0.7475	25.1774	2.0426
23.0252	0.7643	25.3838	2.1417
23.2124	0.7834	25.5902	2.2087
23.3996	0.8293	25.7965	2.2067
23.5868	0.9014	26.0029	2.2111
23.774	0.9811	26.2093	2.2069
23.9612	1.0818	26.4156	2.2322
24.1484	1.182	26.622	2.2598
24.3356	1.3011	26.8284	2.2898
24.5228	1.4328	27.0348	2.3104
24.71	1.5632	27.2411	2.2693
24.8972	1.7071	27.4475	2.2382
25.0844	1.8519	27.6539	2.2178
25.2716	2.0926	27.8603	2.2145
25.4588	2.1778	28.0666	2.2268
25.646	2.2645	28.273	2.2625
25.8332	2.3685	28.4794	2.3134
26.0204	2.4714	28.6857	2.367
26.2076	2.5062	28.8921	2.44
26.3948	2.5454	29.0985	2.4899
26.582	2.6039	29.3049	2.5606
26.7692	2.6652	29.5112	2.663
26.9564	2.7452	29.7176	2.7861
27.1436	2.821	29.924	2.8315
27.3307	2.8063	30.1303	2.7293
27.5179	2.7969	30.3367	2.6182
27.7051	2.7871	30.5431	2.5234
27.8923	2.7863	30.7495	2.4412
28.0795	2.8125	30.9558	2.372
28.2667	2.7922	31.1622	2.3196
28.4539	2.7224	31.3686	2.2742
28.6411	2.6702	31.575	2.2504
28.8283	2.603	31.7813	2.2487
29.0155	2.5195	31.9877	2.2482
29.2027	2.4286	32.1941	2.2738
29.3899	2.342	32.4004	2.312
29.5771	2.2643	32.6068	2.3633
29.7643	2.1624	32.8132	2.4303
29.9515	2.0481	33.0196	2.4132
30.1387	1.9353	33.2259	2.3775
30.3259	1.8305	33.4323	2.3576
30.5131	1.7414	33.6387	2.3622
30.7003	1.6627	33.845	2.3908
30.8875	1.5884	34.0514	2.407
31.0747	1.5267	34.2578	2.4154
31.2619	1.4737	34.4642	2.4604
31.4491	1.4379	34.6705	2.4684
31.6363	1.4285	34.8769	2.3745
31.8235	1.4201	35.0833	2.292
32.0107	1.4246	35.2896	2.2222
32.1979	1.4397	35.496	2.1677
32.3851	1.4678	35.7024	2.1143
32.5723	1.517	35.9088	2.0862
32.7595	1.4978	36.1151	2.0663
32.9467	1.4697	36.3215	2.0625
33.1339	1.4516	36.5279	2.0676
33.321	1.4551	36.7343	2.0979
33.5082	1.4826	36.9406	2.136
33.6954	1.5152	37.147	2.1819
33.8826	1.5675	37.3534	2.2346
34.0698	1.632	37.5597	2.2541
34.257	1.6919	37.7661	2.2779
34.4442	1.7556	37.9725	2.312
34.6314	1.8186	38.1789	2.3535
34.8186	1.8852	38.3852	2.4087
35.0058	1.9665	38.5916	2.4799
35.193	2.0454	38.798	2.5566
35.3802	2.1261	39.0044	2.6451
35.5674	2.2211	39.2107	2.7424
35.7546	2.3249	39.4171	2.8478
35.9418	2.3888	39.6235	2.961
36.129	2.401	39.8298	3.0748
36.3162	2.4139	40.0362	3.2009
36.5034	2.4459	40.2426	3.3301
36.6906	2.4782	40.449	3.4262
36.8778	2.5243	40.6553	3.5475
37.065	2.5723
37.2522	2.6409
37.4394	2.7158
37.4394	2.7158

## Sheet: Fig. 5e
Fig. 5e	H-bond probability
	ATP-BsKtrAB (Structure ll)
	Repeat 1	Repeat 2	Repeat 3	Repeat 4	Repeat 5	Repeat 6	Repeat 7	Average	SD
H-bond	Probability (%)							-	-
R417-G87	56	48	66	50	36	60	26	48.8571	13.8976
R417-T310	4	4	6	2	4	4	0	3.42857	1.90238
	ADP-BsKtrAB (Structure lll)
	Repeat 1	Repeat 2	Repeat 3	Repeat 4	Repeat 5	Repeat 6	Repeat 7	Repeat 8	Repeat 9	Repeat 10	Repeat 11	Repeat 12	Average	SD
H-bond	Probability (%)												-	-
R417-G87	0	0	0	0	0	0	0	0	0	0	0	0	0	0
R417-T310	28	49	26	36	36	22	8	34	28	48	36	26	28.8571	12.4824

## Sheet: Fig. 5f
Fig. 5f	K-flux assay						Flux rate
	K+ Buffer						K+ Buffer
	Empety liposome	ATP-BsKtrAB	ADP-BsKtrAB	ADP-KtrABF91A			Repeat 1	Repeat 2	Repeat 3	Repeat 4	Repeat 5	Average	SD
Time ( s )	Normalized fluoresence						Flux rate constant (s-1)					-	-
0	1.02809	1.02402	1.03355	1.00345		ATP-BsKtrAB	0.01341	0.01424	0.01339	0.01323	0.01389	0.013632	0.000420024
0.5	1.0288	1.02379	1.04538	1.00819		ADP-BsKtrAB	0.01055	0.01135	0.01042	0.0115	0.01135	0.011034	0.000506981
1	1.02735	1.02794	1.04103	1.0113		ADP-KtrABF91A	0.0126	0.01254	0.01404	0.01414	0.01389	0.013442	0.000801262
1.5	1.02819	1.04124	1.04471	1.00739
2	1.03226	1.02079	1.04	1.00925
2.5	1.0287	1.02769	1.04246	1.0055
3	1.02501	1.02397	1.04393	1.00907
3.5	1.0293	1.0237	1.03993	1.00586
4	1.02804	1.02426	1.03866	1.00844
4.5	1.02686	1.02428	1.04395	1.00963
5	1.02343	1.02671	1.04175	1.00861
5.5	1.02753	1.02513	1.04515	1.00999
6	1.03014	1.02646	1.04349	1.00654
6.5	1.02152	1.02179	1.0421	1.00861
7	1.02758	1.0212	1.04948	1.00472
7.5	1.02571	1.0218	1.04002	1.00645
8	1.02704	1.02405	1.0441	1.00936
8.5	1.02835	1.0234	1.04053	1.00653
9	1.02636	1.02557	1.03282	1.00846
9.5	1.02583	1.02451	1.03213	1.0089
10	1.02823	1.01973	1.04336	1.00824
10.5	1.02677	1.02432	1.03756	1.00926
11	1.02225	1.01912	1.03089	1.0075
11.5	1.02103	1.01974	1.03801	1.00663
12	1.02692	1.0208	1.04375	1.00799
12.5	1.02023	1.0201	1.04304	1.00797
13	1.02473	1.01973	1.03928	1.01082
13.5	1.02454	1.02346	1.0406	1.00725
14	1.02102	1.02145	1.03833	1.00446
14.5	1.01856	1.01923	1.03769	1.00846
15	1.02272	1.02216	1.03322	1.00412
15.5	1.02816	1.02288	1.0445	1.00538
16	1.02328	1.01764	1.03468	1.00688
16.5	1.02676	1.02496	1.0323	1.00742
17	1.02496	1.02084	1.03131	1.00521
17.5	1.0264	1.0178	1.03882	1.00546
18	1.02189	1.02328	1.0362	1.00973
18.5	1.02109	1.02115	1.04433	1.00581
19	1.02273	1.02699	1.03944	1.00927
19.5	1.02557	1.01636	1.03277	1.01136
20	1.02169	1.01747	1.03389	1.00189
20.5	1.02424	1.01435	1.03558	1.0084
21	1.02457	1.01331	1.03597	1.00246
21.5	1.02377	1.02144	1.03475	1.00634
22	1.02196	1.02179	1.03809	1.00885
22.5	1.02231	1.01244	1.02912	1.00727
23	1.02587	1.01864	1.03782	1.00386
23.5	1.02259	1.01782	1.03037	1.00427
24	1.02192	1.02067	1.02871	1.00426
24.5	1.02234	1.01832	1.03574	1.00521
25	1.02198	1.01881	1.0325	1.00674
25.5	1.02164	1.01162	1.03958	1.00596
26	1.01598	1.01902	1.03168	1.0049
26.5	1.01708	1.01598	1.03288	1.00617
27	1.01612	1.0117	1.0355	1.00707
27.5	1.02252	1.01854	1.034	1.00568
28	1.01719	1.01401	1.03591	1.0031
28.5	1.01945	1.01563	1.0327	1.00686
29	1.01973	1.01905	1.02705	1.00507
29.5	1.02314	1.01274	1.03233	1.00634
30	1.02084	1.017	1.03165	1.00672
30.5	1.02179	1.0165	1.03281	1.00014
31	1.02023	1.01662	1.03121	1.00416
31.5	1.01916	1.0213	1.03122	1.00688
32	1.01736	1.01703	1.02569	1.00589
32.5	1.0183	1.01742	1.02642	1.00448
33	1.01559	1.01722	1.02686	1.00325
33.5	1.0166	1.01583	1.02899	1.01029
34	1.0162	1.01522	1.02305	1.00711
34.5	1.0185	1.02175	1.02554	1.00584
35	1.01758	1.01499	1.03082	1.00815
35.5	1.01695	1.01504	1.03567	1.00692
36	1.01832	1.01523	1.02723	1.0074
36.5	1.01935	1.01622	1.0346	1.00748
37	1.02001	1.02219	1.0343	1.00538
37.5	1.02127	1.01191	1.02752	1.00406
38	1.01665	1.01751	1.03423	1.00609
38.5	1.01723	1.01847	1.0241	1.00213
39	1.0205	1.00899	1.02264	1.00665
39.5	1.01543	1.01553	1.03163	1.00302
40	1.01669	1.01682	1.02341	1.00566
40.5	1.01996	1.01493	1.02749	1.00516
41	1.01719	1.01303	1.02603	1.00599
41.5	1.02152	1.01668	1.02379	1.00582
42	1.01783	1.01444	1.0302	1.00205
42.5	1.01629	1.01674	1.02176	1.00443
43	1.01511	1.00872	1.02999	1.00556
43.5	1.01458	1.0144	1.0308	1.00506
44	1.01482	1.01632	1.0255	1.00612
44.5	1.01718	1.0189	1.01652	1.00309
45	1.01581	1.01472	1.02665	1.00276
45.5	1.02064	1.01439	1.0314	1.0076
46	1.01816	1.01641	1.02702	1.00626
46.5	1.01653	1.01562	1.02815	1.0093
47	1.01245	1.0159	1.02041	1.00034
47.5	1.01707	1.01449	1.03194	0.998554
48	1.01428	1.01723	1.02523	1.00286
48.5	1.01619	1.01921	1.02254	1.00275
49	1.01032	1.01352	1.02744	1.00517
49.5	1.01425	1.00985	1.02231	1.00299
50	1.01391	1.04023	1.01974	1.00371
50.5	1.01541	1.01318	1.02554	1.00439
51	1.01516	1.01399	1.02518	1.00359
51.5	1.01575	1.01356	1.02443	1.0045
52	1.01519	1.01825	1.02405	1.00125
52.5	1.01042	1.0149	1.0275	1.00361
53	1.01505	1.01525	1.02071	1.00261
53.5	1.01575	1.01826	1.02195	1.00507
54	1.01181	1.01469	1.02322	1.00663
54.5	1.01069	1.01194	1.02136	1.00146
55	1.01298	1.01595	1.0189	1.00158
55.5	1.01434	1.0085	1.01932	1.00217
56	1.01745	1.01676	1.02371	1.00421
56.5	1.0122	1.01133	1.01781	1.00307
57	1.01839	1.01695	1.02121	1.00365
57.5	1.01437	1.01158	1.02388	1.00183
58	1.00949	1.01192	1.01682	0.998581
58.5	1.00959	1.01081	1.01379	1.00089
59	1.01693	1.01509	1.01739	1.00276
59.5	1.01313	1.0105	1.02171	1.00004
60	1.0058	1.00718	1.02807	1.00035
60.5	1.01117	1.01414	1.01401	0.998316
61	1.01102	1.01277	1.01436	1.00322
61.5	1.00814	1.00746	1.01829	1.00183
62	1.00688	1.01125	1.01537	1.00274
62.5	1.01331	1.012	1.01892	1.00126
63	1.01307	1.00699	1.01891	1.00085
63.5	1.0085	1.00889	1.02036	0.998624
64	1.01269	1.01075	1.01825	0.998284
64.5	1.01033	1.0078	1.01847	1.00475
65	1.01314	1.00544	1.02164	0.999548
65.5	1.00767	1.00829	1.01514	1.00017
66	1.01329	1.00898	1.01694	0.998268
66.5	1.01356	1.00909	1.01215	1.00088
67	1.00712	1.01114	1.01464	1.00363
67.5	1.02906	1.00584	1.01481	1.00025
68	1.01434	1.01194	1.01219	0.999082
68.5	1.01158	1.00614	1.01614	1.00216
69	1.01056	1.00488	1.00938	1.00113
69.5	1.00881	1.00131	1.01684	1.00191
70	1.007	1.01052	1.01037	1.00286
70.5	1.01269	1.00912	1.0192	0.996754
71	1.00239	1.0108	1.0134	1.00194
71.5	1.00746	1.01157	1.01887	0.999931
72	1.01294	1.00995	1.00742	0.999375
72.5	1.00862	1.00685	1.01212	0.997811
73	1.01013	1.00184	1.01695	0.99989
73.5	1.00772	1.01256	1.00981	0.999643
74	1.01279	1.00956	1.00953	0.998613
74.5	1.01011	1.00635	1.011	1.00127
75	1.0058	1.00754	1.00835	0.999777
75.5	1.00867	1.01534	1.01276	0.99757
76	1.01183	1.00338	1.01448	0.997687
76.5	1.00572	1.01217	1.0128	0.993453
77	1.00732	1.00619	1.01376	0.998528
77.5	1.01242	1.00895	1.01266	0.999935
78	1.00656	1.0031	1.0117	1.00153
78.5	1.01043	1.00103	1.01227	1.00058
79	1.01118	1.00622	1.01515	0.998681
79.5	1.00845	1.00365	1.01254	0.998082
80	1.00925	0.996247	1.01079	0.998318
80.5	1.00821	1.01129	1.01256	1.002
81	1.00733	1.00019	1.01182	0.998507
81.5	1.00615	1.00152	1.00585	0.997646
82	1.00985	1.00698	1.00749	0.998167
82.5	1.00683	1.00144	1.00723	1.00036
83	0.995982	1.00519	1.01633	1.00294
83.5	1.00163	1.00314	1.01132	1.00048
84	1.00208	1.00282	1.00886	1.00057
84.5	1.00319	1.00691	1.00518	0.999263
85	0.999003	1.00171	1.00703	1.00138
85.5	1.00369	1.00333	1.01334	1.00102
86	0.998256	1.00472	1.00936	0.998859
86.5	1.00219	1.00274	1.00832	1.00046
87	0.998358	0.999547	1.00839	0.997888
87.5	1.00126	1.00012	1.00644	0.995875
88	0.998263	1.00294	1.00879	0.995096
88.5	0.999747	1.00019	1.001	0.99762
89	0.994674	1.00251	1.00398	0.996285
89.5	1.00104	1.00361	1.01024	0.997022
90	0.993363	0.999069	1.00627	0.9986
90.5	0.991842	1.00358	1.00606	1.00183
91	0.997509	1.00141	1.00379	0.998133
91.5	0.992548	1.00272	1.00477	0.994818
92	1.01839	0.997841	1.00747	0.998832
92.5	0.993391	1.00068	1.00041	0.999623
93	1.00488	0.999491	1.00745	0.997225
93.5	1.00514	1.00246	1.00244	0.999778
94	0.996233	0.997907	0.998728	0.999727
94.5	0.97744	1.0012	1.0035	0.999417
95	0.970962	1.004	1.00029	1.00207
95.5	0.982511	0.997186	0.999529	0.995907
96	0.982721	1.0007	1.00447	0.999318
96.5	0.971798	1.00108	1.00218	1.00105
97	0.983888	0.998424	1.00239	0.996448
97.5	0.987885	0.997863	0.999464	0.997421
98	0.980538	0.993327	1	0.997535
98.5	0.983193	0.995409		0.997393
99	0.987183	1		1
99.5
100
100.5
101			0.976594
101.5	0.947119		0.990156
102	0.946698	0.958636	0.98223
102.5	0.923102	0.966098	0.967233	0.92106
103	0.908556	0.958011	0.958984	0.926752
103.5	0.909282	0.948301	0.969552	0.880574
104	0.919325	0.964001	0.965865	0.867425
104.5	0.935054	0.965244	0.972221	0.892887
105	0.936465	0.965264	0.965554	0.895905
105.5	0.938042	0.962856	0.967727	0.871417
106	0.94158	0.969654	0.965043	0.874011
106.5	0.945636	0.965911	0.975438	0.879545
107	0.947019	0.972489	0.976502	0.877727
107.5	0.943682	0.971984	0.968935	0.878337
108	0.941654	0.970706	0.971716	0.872298
108.5	0.945415	0.961976	0.976195	0.870931
109	0.946853	0.973546	0.971938	0.872251
109.5	0.946998	0.967469	0.984888	0.869349
110	0.948361	0.965468	0.982658	0.874436
110.5	0.944451	0.961535	0.973816	0.869749
111	0.9474	0.962346	0.966324	0.864317
111.5	0.946638	0.964177	0.971822	0.863594
112	0.944717	0.96153	0.967346	0.862088
112.5	0.94893	0.962279	0.968317	0.864365
113	0.943549	0.953576	0.967113	0.859335
113.5	0.942106	0.95316	0.962691	0.85782
114	0.942519	0.95125	0.964018	0.855643
114.5	0.946418	0.943876	0.967656	0.852415
115	0.942099	0.945441	0.967996	0.847825
115.5	0.954195	0.944066	0.957894	0.848432
116	0.941654	0.939779	0.9572	0.848384
116.5	0.948075	0.940084	0.954061	0.844105
117	0.944527	0.932363	0.957518	0.844427
117.5	0.943354	0.935361	0.954097	0.839041
118	0.941525	0.930381	0.952624	0.835366
118.5	0.942641	0.922821	0.94916	0.836871
119	0.943687	0.92586	0.949438	0.835463
119.5	0.938828	0.926061	0.947947	0.830014
120	0.941061	0.920703	0.944904	0.826872
120.5	0.941214	0.920453	0.942074	0.828737
121	0.935305	0.912003	0.942043	0.825957
121.5	0.939357	0.911878	0.940938	0.824783
122	0.938198	0.907944	0.940078	0.81744
122.5	0.939959	0.907853	0.936371	0.819495
123	0.940999	0.903783	0.935332	0.815066
123.5	0.93934	0.896935	0.932751	0.811936
124	0.938835	0.89812	0.933869	0.807921
124.5	0.946392	0.896956	0.928781	0.810087
125	0.941603	0.89475	0.927914	0.806131
125.5	0.942268	0.888249	0.925706	0.803561
126	0.939155	0.882813	0.921399	0.79981
126.5	0.942763	0.879378	0.92083	0.796723
127	0.938844	0.876976	0.915123	0.794525
127.5	0.941294	0.873567	0.918057	0.793356
128	0.939459	0.866248	0.913071	0.792891
128.5	0.942864	0.869768	0.917531	0.791536
129	0.93616	0.869336	0.910733	0.785032
129.5	0.942778	0.859603	0.907814	0.782669
130	0.939527	0.856	0.906843	0.783605
130.5	0.93612	0.852029	0.905438	0.779916
131	0.943156	0.856068	0.899506	0.776998
131.5	0.940139	0.849331	0.90079	0.773954
132	0.941298	0.843525	0.905856	0.770798
132.5	0.938145	0.838808	0.89109	0.770028
133	0.936473	0.838973	0.902985	0.767052
133.5	0.940863	0.830918	0.897799	0.765257
134	0.939358	0.833601	0.895167	0.765388
134.5	0.934333	0.829307	0.886742	0.764619
135	0.936349	0.825517	0.88488	0.759501
135.5	0.935509	0.821649	0.891062	0.758713
136	0.942666	0.826073	0.886718	0.751534
136.5	0.937871	0.816579	0.883422	0.753075
137	0.94089	0.811681	0.879028	0.748741
137.5	0.941803	0.810947	0.876419	0.74845
138	0.934415	0.812738	0.871667	0.747915
138.5	0.94384	0.80531	0.877423	0.745785
139	0.940855	0.804998	0.873636	0.746082
139.5	0.940859	0.800129	0.866683	0.737826
140	0.939613	0.802806	0.868287	0.739901
140.5	0.939898	0.796929	0.870489	0.735122
141	0.935987	0.789518	0.861405	0.735267
141.5	0.936485	0.791552	0.866332	0.733778
142	0.937526	0.784763	0.860796	0.732471
142.5	0.937724	0.785939	0.861649	0.729373
143	0.93797	0.786319	0.856831	0.72633
143.5	0.937358	0.778017	0.861838	0.7247
144	0.936524	0.772985	0.855567	0.722216
144.5	0.937825	0.771962	0.856146	0.722929
145	0.934204	0.772108	0.850069	0.717451
145.5	0.934332	0.769973	0.851787	0.716898
146	0.934817	0.766142	0.847498	0.714788
146.5	0.937276	0.765796	0.852801	0.712977
147	0.939266	0.76023	0.842281	0.705963
147.5	0.935174	0.754389	0.844866	0.70795
148	0.93805	0.756316	0.84048	0.703993
148.5	0.935447	0.748646	0.843195	0.701567
149	0.93653	0.749898	0.83423	0.702792
149.5	0.934967	0.748466	0.833469	0.700877
150	0.940432	0.745888	0.831286	0.693975
150.5	0.934471	0.74118	0.831131	0.698132
151	0.934977	0.738651	0.824543	0.698245
151.5	0.934177	0.743703	0.827896	0.692741
152	0.935359	0.736464	0.829182	0.691873
152.5	0.933669	0.736405	0.825963	0.687359
153	0.932685	0.726825	0.824379	0.685721
153.5	0.929363	0.72489	0.820533	0.686743
154	0.934774	0.724631	0.818514	0.686269
154.5	0.935773	0.720853	0.819425	0.681265
155	0.930852	0.725808	0.817178	0.685591
155.5	0.939211	0.721766	0.811535	0.682957
156	0.932094	0.717142	0.813774	0.680981
156.5	0.937404	0.713305	0.807041	0.677132
157	0.933264	0.71119	0.809016	0.675421
157.5	0.934978	0.716264	0.805578	0.670571
158	0.931142	0.70887	0.802306	0.675741
158.5	0.929183	0.703988	0.805823	0.673472
159	0.934388	0.706408	0.801728	0.669486
159.5	0.935425	0.699658	0.802598	0.666271
160	0.939754	0.699394	0.799313	0.663708
160.5	0.93622	0.697577	0.800809	0.663922
161	0.932395	0.691048	0.800053	0.661158
161.5	0.940228	0.692369	0.796333	0.662375
162	0.935403	0.690534	0.790233	0.656272
162.5	0.932664	0.691738	0.792232	0.661588
163	0.938183	0.68629	0.786554	0.658618
163.5	0.932911	0.68702	0.79058	0.657602
164	0.933744	0.683147	0.781132	0.649149
164.5	0.930668	0.679361	0.786961	0.649129
165	0.937945	0.677596	0.790436	0.648759
165.5	0.938202	0.678388	0.781073	0.64428
166	0.935873	0.684641	0.78155	0.644745
166.5	0.934836	0.67079	0.779931	0.646769
167	0.931204	0.669723	0.782115	0.643639
167.5	0.937768	0.668264	0.775312	0.64301
168	0.933881	0.666308	0.773139	0.641869
168.5	0.934725	0.663417	0.768925	0.641396
169	0.940685	0.662983	0.766842	0.63507
169.5	0.932753	0.658811	0.768053	0.63438
170	0.932886	0.660323	0.767862	0.636056
170.5	0.933798	0.659613	0.771805	0.632932
171	0.934402	0.65349	0.767259	0.634467
171.5	0.932696	0.651621	0.764607	0.630389
172	0.935947	0.651031	0.763831	0.631698
172.5	0.93921	0.650021	0.759196	0.627809
173	0.933568	0.651445	0.758395	0.624298
173.5	0.932686	0.641724	0.755539	0.621449
174	0.932044	0.646199	0.752982	0.623069
174.5	0.935488	0.643239	0.751302	0.62052
175	0.933855	0.640782	0.753741	0.624273
175.5	0.930948	0.643466	0.750536	0.621404
176	0.928702	0.638254	0.751772	0.620926
176.5	0.934834	0.637027	0.747539	0.615286
177	0.933326	0.640095	0.744822	0.61761
177.5	0.937632	0.636178	0.744038	0.616824
178	0.934098	0.635183	0.742026	0.612633
178.5	0.9393	0.630144	0.749494	0.612479
179	0.934823	0.629446	0.745575	0.61058
179.5	0.936278	0.626386	0.741152	0.604416
180	0.937337	0.622651	0.731998	0.605826
180.5	0.929787	0.623046	0.738742	0.603898
181	0.935866	0.622915	0.733706	0.603506
181.5	0.941596	0.621439	0.735623	0.605588
182	0.933819	0.617624	0.736141	0.60265
182.5	0.93303	0.619405	0.731679	0.596712
183	0.934805	0.61797	0.731271	0.594409
183.5	0.93492	0.618668	0.72988	0.597622
184	0.934176	0.60639	0.730907	0.595159
184.5	0.934055	0.615425	0.723844	0.59323
185	0.934936	0.613289	0.727157	0.596177
185.5	0.934724	0.610179	0.724585	0.59187
186	0.93398	0.608361	0.727243	0.591628
186.5	0.935127	0.604824	0.724107	0.595882
187	0.940773	0.607707	0.717962	0.592125
187.5	0.938424	0.60614	0.724178	0.588204
188	0.937082	0.605023	0.711221	0.587981
188.5	0.931115	0.604488	0.722944	0.581648
189	0.935483	0.604006	0.716824	0.578833
189.5	0.930201	0.601854	0.716043	0.580384
190	0.931365	0.595735	0.713931	0.579738
190.5	0.934213	0.598871	0.711367	0.582531
191	0.932146	0.593426	0.716027	0.581159
191.5	0.933114	0.592645	0.711623	0.575472
192	0.93626	0.592679	0.709694	0.575968
192.5	0.934081	0.591788	0.707911	0.572284
193	0.933086	0.590492	0.703435	0.573311
193.5	0.936508	0.589977	0.707305	0.570668
194	0.934369	0.590746	0.704331	0.5671
194.5	0.938337	0.581841	0.699011	0.568832
195	0.93402	0.588137	0.702771	0.568197
195.5	0.935295	0.586758	0.703761	0.568408
196	0.931116	0.582891	0.699304	0.566437
196.5	0.932132	0.581578	0.695465	0.566594
197	0.933159	0.603819	0.714685	0.562505
197.5	0.938198	0.584464	0.697359	0.560524
198	0.930166	0.578856	0.695646	0.561937
198.5	0.932774	0.574811	0.697212	0.559024
199	0.934803	0.572564	0.696599	0.56318
199.5	0.936916	0.574749	0.693556	0.558417
200	0.933805	0.572952	0.693527	0.55756
200.5	0.932212	0.568643	0.690674	0.555897
201	0.93081	0.570828	0.700752	0.557446
201.5	0.934072	0.568839	0.684321	0.555406
202	0.933594	0.565167	0.686886	0.556189
202.5	0.932401	0.57213	0.683573	0.556232
203	0.936779	0.568409	0.684962	0.553945
203.5	0.929648	0.562539	0.682996	0.551303
204	0.934239	0.567567	0.682643	0.547531
204.5	0.930892	0.560776	0.679478	0.549668
205	0.931554	0.560374	0.680578	0.549274
205.5	0.934169	0.566317	0.678012	0.550991
206	0.935263	0.561514	0.679338	0.55117
206.5	0.937185	0.558566	0.677829	0.547549
207	0.932166	0.561273	0.673064	0.541243
207.5	0.936865	0.582094	0.672289	0.545552
208	0.931185	0.563909	0.673309	0.542822
208.5	0.927429	0.55922	0.67501	0.541545
209	0.933076	0.55861	0.672977	0.541437
209.5	0.931227	0.554478	0.670941	0.540152
210	0.933984	0.553534	0.666565	0.543157
210.5	0.928576	0.554066	0.669939	0.540739
211	0.928871	0.553634	0.672256	0.538585
211.5	0.933996	0.552615	0.668986	0.538092
212	0.930909	0.553305	0.665721	0.535857
212.5	0.93177	0.549077	0.662221	0.535218
213	0.926579	0.549603	0.666437	0.535425
213.5	0.930643	0.567056	0.665986	0.536024
214	0.925715	0.553102	0.659151	0.532842
214.5	0.932949	0.546471	0.660724	0.531687
215	0.930613	0.545597	0.663406	0.531685
215.5	0.932496	0.547063	0.663756	0.532428
216	0.931834	0.544131	0.660837	0.53404
216.5	0.930409	0.542804	0.659777	0.530223
217	0.930586	0.540623	0.654697	0.527258
217.5	0.925475	0.542812	0.655339	0.531364
218	0.926285	0.538998	0.656527	0.529722
218.5	0.929659	0.544357	0.653048	0.52754
219	0.935621	0.536313	0.655283	0.528098
219.5	0.928542	0.539847	0.650898	0.52594
220	0.930736	0.535869	0.64986	0.525281
220.5	0.924652	0.541742	0.643915	0.525025
221	0.931046	0.537575	0.649171	0.523114
221.5	0.930377	0.535731	0.651368	0.523258
222	0.926475	0.531905	0.648694	0.52152
222.5	0.929616	0.53717	0.647286	0.523625
223	0.928925	0.537413	0.64826	0.522187
223.5	0.933272	0.529943	0.64664	0.52205
224	0.928216	0.538046	0.645375	0.519635
224.5	0.929357	0.534757	0.650108	0.517485
225	0.926474	0.528367	0.646054	0.517144
225.5	0.929994	0.535783	0.645445	0.514688
226	0.936313	0.535731	0.640637	0.515431
226.5	0.934088	0.533233	0.637862	0.511363
227	0.93662	0.525392	0.644655	0.51102
227.5	0.930069	0.530094	0.637953	0.513135
228	0.930852	0.527244	0.642675	0.515099
228.5	0.934818	0.525333	0.636925	0.511235
229	0.930634	0.554558	0.637033	0.513104
229.5	0.927295	0.527826	0.634863	0.511848
230	0.930805	0.526668	0.636619	0.509849
230.5	0.930598	0.527936	0.633169	0.50971
231	0.932077	0.522084	0.634541	0.509708
231.5	0.929723	0.523806	0.633824	0.510479
232	0.927293	0.52334	0.633009	0.507966
232.5	0.934698	0.524844	0.633277	0.507482
233	0.931623	0.522868	0.629569	0.509558
233.5	0.932639	0.520688	0.634802	0.50632
234	0.932965	0.519755	0.626902	0.506915
234.5	0.927781	0.518954	0.625864	0.506139
235	0.931023	0.521328	0.623392	0.502893
235.5	0.931888	0.517117	0.628146	0.506251
236	0.930935	0.513974	0.63324	0.501639
236.5	0.929747	0.517496	0.624128	0.499509
237	0.928478	0.518163	0.629082	0.502153
237.5	0.927461	0.516437	0.62343	0.502561
238	0.922202	0.521428	0.623505	0.499828
238.5	0.927104	0.517778	0.62183	0.501935
239	0.927399	0.515074	0.620798	0.501384
239.5	0.927813	0.514333	0.626054	0.499626
240	0.927681	0.516731	0.621593	0.499887
240.5	0.928975	0.513316	0.617209	0.500476
241	0.931394	0.517331	0.616324	0.500787
241.5	0.929014	0.510778	0.61702	0.501616
242	0.927664	0.51627	0.619471	0.500211
242.5	0.931135	0.513896	0.617856	0.496665
243	0.922596	0.511799	0.616005	0.494752
243.5	0.929013	0.508766	0.615433	0.500001
244	0.929798	0.510286	0.617271	0.496595
244.5	0.925449	0.509301	0.614351	0.496989
245	0.923674	0.51155	0.6127	0.496373
245.5	0.9261	0.508297	0.616783	0.496278
246	0.925793	0.509973	0.617255	0.495511
246.5	0.929023	0.509128	0.610517	0.490509
247	0.931559	0.502435	0.61144	0.491771
247.5	0.928086	0.507136	0.613265	0.493678
248	0.926772	0.51047	0.609331	0.490475
248.5	0.922343	0.506256	0.615179	0.493163
249	0.925687	0.506833	0.607621	0.491814
249.5	0.9238	0.503346	0.613051	0.49156
250	0.926634	0.504097	0.60871	0.491649
250.5	0.926581	0.517463	0.60363	0.494256
251	0.928773	0.503268	0.604265	0.491752
251.5	0.92857	0.498743	0.609381	0.489143
252	0.931627	0.504749	0.608659	0.488948
252.5	0.927103	0.509796	0.605359	0.487559
253	0.927567	0.500826	0.60492	0.487241
253.5	0.927008	0.500119	0.605638	0.484568
254	0.924861	0.505875	0.601233	0.482581
254.5	0.929117	0.503076	0.602254	0.486538
255	0.92763	0.501377	0.599501	0.487842
255.5	0.922976	0.499076	0.600014	0.484531
256	0.926024	0.503062	0.597842	0.486399
256.5	0.927043	0.502366	0.599107	0.485733
257	0.927339	0.499937	0.60015	0.484692
257.5	0.926799	0.497961	0.594055	0.484431
258	0.929643	0.498953	0.603489	0.481712
258.5	0.931303	0.498191	0.599369	0.48204
259	0.930602	0.501665	0.593525	0.481585
259.5	0.924906	0.493895	0.598288	0.478856
260	0.924897	0.499509	0.597525	0.480348
260.5	0.925145	0.494485	0.596185	0.47842
261	0.931663	0.493048	0.592006	0.477812
261.5	0.923302	0.497108	0.591089	0.478459
262	0.925915	0.491277	0.595417	0.481053
262.5	0.927606	0.49548	0.594027	0.478767
263	0.924525	0.494204	0.587428	0.481618
263.5	0.927333	0.49495	0.595946	0.476111
264	0.927445	0.497352	0.592062	0.481471
264.5	0.921094	0.493867	0.587664	0.477645
265	0.929186	0.493303	0.588921	0.476394
265.5	0.930048	0.489213	0.59008	0.476035
266	0.926019	0.489534	0.587543	0.475112
266.5	0.927276	0.495665	0.590514	0.474443
267	0.924648	0.491307	0.591226	0.476484
267.5	0.928854	0.490203	0.588367	0.475271
268	0.923316	0.495299	0.588914	0.473258
268.5	0.919933	0.490817	0.588211	0.476553
269	0.929287	0.492821	0.586283	0.471849
269.5	0.924967	0.488586	0.58781	0.471386
270	0.924586	0.48973	0.582172	0.475555
270.5	0.92611	0.488061	0.585998	0.472127
271	0.923525	0.488648	0.585163	0.47385
271.5	0.92658	0.489234	0.587152	0.472826
272	0.927585	0.490126	0.579757	0.471408
272.5	0.92544	0.489915	0.578859	0.468735
273	0.924979	0.487956	0.583234	0.468865
273.5	0.925316	0.489511	0.583936	0.470425
274	0.924616	0.488796	0.581303	0.471498
274.5	0.925451	0.483586	0.579232	0.470964
275	0.926852	0.483069	0.579356	0.469676
275.5	0.927346	0.487908	0.578718	0.469423
276	0.928772	0.483517	0.579339	0.472297
276.5	0.92587	0.492374	0.577731	0.468101
277	0.92669	0.487855	0.574334	0.468664
277.5	0.923259	0.483473	0.579221	0.467239
278	0.928072	0.485935	0.574859	0.470743
278.5	0.927709	0.481296	0.575462	0.468547
279	0.923316	0.484322	0.575877	0.469948
279.5	0.925176	0.483506	0.577244	0.465911
280	0.923847	0.481116	0.576185	0.464126
280.5	0.922979	0.484394	0.577438	0.467411
281	0.924692	0.487657	0.577967	0.467621
281.5	0.92696	0.493521	0.577006	0.466377
282	0.924811	0.479612	0.570036	0.464572
282.5	0.920546	0.479823	0.572639	0.464014
283	0.922658	0.479851	0.578995	0.465405
283.5	0.922873	0.483414	0.572767	0.464717
284	0.924776	0.485802	0.573749	0.464727
284.5	0.925542	0.478907	0.569479	0.466623
285	0.928406	0.48221	0.573074	0.464199
285.5	0.923426	0.483959	0.576117	0.464681
286	0.922281	0.483041	0.585997	0.464073
286.5	0.928723	0.483363	0.574875	0.462486
287	0.925263	0.483116	0.570146	0.462899
287.5	0.921762	0.482579	0.570599	0.464869
288	0.926873	0.478821	0.571073	0.461874
288.5	0.925049	0.483484	0.569769	0.463296
289	0.923276	0.47777	0.569334	0.46429
289.5	0.924414	0.480296	0.567422	0.463008
290	0.926801	0.480967	0.565562	0.461277
290.5	0.925369	0.476472	0.568691	0.461666
291	0.920046	0.475921	0.569052	0.460433
291.5	0.91526	0.482727	0.565195	0.459775
292	0.921931	0.477875	0.564679	0.462307
292.5	0.924836	0.474543	0.564566	0.460215
293	0.920489	0.478831	0.566962	0.45901
293.5	0.922391	0.477679	0.566135	0.459026
294	0.929596	0.477672	0.561787	0.462752
294.5	0.927102	0.476072	0.564118	0.459059
295	0.92354	0.47569	0.561724	0.455444
295.5	0.923367	0.475863	0.562711	0.454646
296	0.922671	0.479101	0.562497	0.457065
296.5	0.918992	0.477167	0.562544	0.457684
297	0.923069	0.473433	0.56208	0.458196
297.5	0.925847	0.478794	0.565952	0.45699
298	0.925275	0.4766	0.560379	0.457488
298.5	0.922381	0.476388	0.566669	0.45726
299	0.923491	0.482673	0.560634	0.457806
299.5	0.930765	0.476919	0.556574	0.455943
300	0.927164	0.473783	0.559981	0.455762
300.5	0.922706	0.464935	0.558243	0.454193
301	0.919055	0.466072	0.56064	0.45197
301.5	0.922886	0.471643	0.555198	0.451795
302	0.923498	0.475078	0.558021	0.454467
302.5	0.923291	0.477422	0.561377	0.456988
303	0.923753	0.470187	0.55323	0.457483
303.5	0.918581	0.473966	0.555761	0.454791
304	0.92013	0.473057	0.559338	0.454268
304.5	0.918156	0.471416	0.552454	0.452814
305	0.918901	0.47542	0.558117	0.453491
305.5	0.921589	0.471295	0.555815	0.455083
306	0.925749	0.469129	0.556996	0.454867
306.5	0.91904	0.471922	0.556233	0.452952
307	0.920755	0.475908	0.550724	0.453421
307.5	0.923865	0.474605	0.557485	0.451599
308	0.926446	0.469855	0.549819	0.451469
308.5	0.927615	0.474842	0.548596	0.451893
309	0.919815	0.470538	0.544978	0.453113
309.5	0.923748	0.477072	0.55586	0.454604
310	0.922836	0.49542	0.554526	0.452857
310.5	0.921746	0.469699	0.548675	0.453615
311	0.922552	0.469431	0.556715	0.453366
311.5	0.918025	0.471063	0.551874	0.450546
312	0.922495	0.471944	0.550589	0.448944
312.5	0.924814	0.473377	0.55463	0.450506
313	0.917658	0.469456	0.54999	0.451156
313.5	0.920415	0.470908	0.552381	0.450658
314	0.922425	0.47116	0.557282	0.451769
314.5	0.917479	0.472421	0.55071	0.451131
315	0.921043	0.47034	0.549169	0.449707
315.5	0.921111	0.471139	0.54953	0.452068
316	0.921148	0.492581	0.548732	0.449106
316.5	0.921865	0.470686	0.552773	0.450501
317	0.926461	0.473404	0.551844	0.449749
317.5	0.927401	0.468289	0.552185	0.448261
318	0.924878	0.468037	0.549876	0.450542
318.5	0.919403	0.471641	0.547075	0.444804
319	0.923025	0.468933	0.545541	0.446986
319.5	0.917763	0.470041	0.543403	0.449064
320	0.927431	0.470434	0.545302	0.450072
320.5	0.922896	0.467497	0.543697	0.446258
321	0.919156	0.469823	0.546068	0.446661
321.5	0.915242	0.472259	0.544683	0.449734
322	0.92052	0.469053	0.543094	0.447702
322.5	0.919357	0.461835	0.542467	0.448241
323	0.9245	0.468135	0.542805	0.449047
323.5	0.922816	0.467078	0.543221	0.446581
324	0.91735	0.467756	0.543172	0.446454
324.5	0.92296	0.463124	0.544834	0.447763
325	0.923338	0.466945	0.54237	0.446047
325.5	0.920242	0.470953	0.541068	0.446646
326	0.921793	0.464259	0.544134	0.447266
326.5	0.922983	0.471251	0.541701	0.447516
327	0.919334	0.463252	0.541735	0.446173
327.5	0.917949	0.467219	0.542906	0.445753
328	0.919164	0.468891	0.538387	0.445461
328.5	0.918062	0.466767	0.539784	0.447419
329	0.921071	0.469175	0.543894	0.44403
329.5	0.917979	0.466552	0.543772	0.445422
330	0.918602	0.463487	0.543488	0.444148
330.5	0.920233	0.462678	0.541709	0.445769
331	0.919341	0.473675	0.542803	0.446589
331.5	0.925298	0.468588	0.537505	0.442081
332	0.915401	0.466912	0.544831	0.443614
332.5	0.91985	0.466963	0.536413	0.445201
333	0.919759	0.467372	0.540398	0.442381
333.5	0.917334	0.465127	0.542606	0.443583
334	0.920412	0.468826	0.535856	0.44289
334.5	0.916062	0.463601	0.536678	0.443806
335	0.92284	0.463546	0.544668	0.444558
335.5	0.919452	0.464499	0.536414	0.437525
336	0.91723	0.471295	0.538903	0.44217
336.5	0.917687	0.46484	0.542504	0.441372
337	0.924986	0.495794	0.534438	0.438053
337.5	0.92311	0.467005	0.536159	0.440307
338	0.918972	0.465565	0.533571	0.439485
338.5	0.92121	0.467492	0.53391	0.441557
339	0.916342	0.467203	0.537941	0.438813
339.5	0.922517	0.466448	0.538374	0.439404
340	0.923095	0.468081	0.539011	0.438995
340.5	0.918765	0.462001	0.534156	0.436563
341	0.921955	0.464292	0.535688	0.439812
341.5	0.915806	0.464351	0.5339	0.436903
342	0.918145	0.464614	0.53869	0.435234
342.5	0.916135	0.464706	0.533657	0.439733
343	0.921093	0.467465	0.532203	0.438057
343.5	0.918934	0.460616	0.539189	0.436394
344	0.916738	0.468523	0.535127	0.434765
344.5	0.914593	0.463967	0.531902	0.438465
345	0.920161	0.461336	0.532985	0.435887
345.5	0.918247	0.461731	0.535497	0.435549
346	0.920504	0.465128	0.5306	0.436544
346.5	0.920855	0.461896	0.532609	0.4358
347	0.916164	0.464624	0.532969	0.438517
347.5	0.917347	0.463065	0.535933	0.434357
348	0.924012	0.463975	0.535455	0.434811
348.5	0.924261	0.468444	0.524839	0.436187
349	0.917359	0.462013	0.533603	0.437575
349.5	0.918167	0.462405	0.529952	0.436547
350	0.923875	0.463313	0.533818	0.434638
350.5	0.919605	0.460495	0.53304	0.436289
351	0.920723	0.478426	0.53226	0.435778
351.5	0.923518	0.463493	0.534028	0.435781
352	0.923158	0.4618	0.526486	0.435507
352.5	0.913893	0.461094	0.528032	0.435821
353	0.920445	0.464729	0.524391	0.436208
353.5	0.921193	0.460885	0.527148	0.434952
354	0.919989	0.465999	0.525415	0.436849
354.5	0.917057	0.46729	0.530962	0.435948
355	0.917801	0.462081	0.527415	0.431055
355.5	0.915655	0.45709	0.527493	0.434737
356	0.920267	0.461942	0.532581	0.436714
356.5	0.92075	0.456033	0.52767	0.435983
357	0.918259	0.463346	0.523363	0.436404
357.5	0.918982	0.459485	0.530475	0.434713
358	0.91493	0.462083	0.524909	0.433848
358.5	0.917279	0.462679	0.529633	0.432456
359	0.916374	0.462089	0.530558	0.433963
359.5	0.916701	0.460967	0.52412	0.43375
360	0.915842	0.457557	0.529561	0.432366
360.5	0.915331	0.457666	0.526805	0.432913
361	0.919548	0.464781	0.531304	0.434185
361.5	0.920461	0.462207	0.51926	0.431767
362	0.919273	0.462494	0.521613	0.432507
362.5	0.919697	0.460425	0.521467	0.435416
363	0.916856	0.465049	0.520206	0.432368
363.5	0.907992	0.459402	0.52473	0.431781
364	0.91782	0.461807	0.52373	0.433867
364.5	0.917383	0.459828	0.523904	0.432667
365	0.918378	0.462765	0.52518	0.430936
365.5	0.916711	0.463698	0.524537	0.433185
366	0.916048	0.459821	0.526638	0.433199
366.5	0.916742	0.461725	0.524863	0.432031
367	0.922625	0.463836	0.518844	0.430014
367.5	0.921098	0.458906	0.521567	0.431565
368	0.910325	0.478764	0.522869	0.433415
368.5	0.918294	0.458793	0.524974	0.431818
369	0.916682	0.46177	0.524865	0.432267
369.5	0.91596	0.477612	0.52076	0.433246
370	0.914675	0.461788	0.523262	0.430065
370.5	0.917859	0.461774	0.521345	0.432774
371	0.921	0.458343	0.526998	0.432475
371.5	0.914267	0.460595	0.52586	0.432326
372	0.921776	0.460151	0.521996	0.434714
372.5	0.916968	0.456605	0.521103	0.433499
373	0.918411	0.459313	0.523023	0.430906
373.5	0.920048	0.452837	0.518465	0.432173
374	0.921392	0.459348	0.519547	0.432708
374.5	0.921865	0.457586	0.522436	0.429047
375	0.921597	0.459136	0.524227	0.430008
375.5	0.919959	0.459762	0.523061	0.431598
376	0.917424	0.463909	0.519527	0.431967
376.5	0.918471	0.458047	0.514415	0.427315
377	0.918348	0.460134	0.520256	0.429019
377.5	0.920546	0.462694	0.522186	0.427656
378	0.920819	0.457961	0.523015	0.431789
378.5	0.915808	0.459744	0.515205	0.427806
379	0.914848	0.461212	0.514809	0.428005
379.5	0.918505	0.455149	0.525574	0.43074
380	0.923308	0.457219	0.516556	0.429356
380.5	0.923048	0.455485	0.525618	0.429991
381	0.921532	0.458261	0.522537	0.429575
381.5	0.917164	0.458291	0.522309	0.430028
382	0.922161	0.456761	0.517761	0.429988
382.5	0.920435	0.453238	0.518173	0.428503
383	0.918863	0.453396	0.51834	0.43102
383.5	0.917299	0.455548	0.523992	0.427622
384	0.923055	0.462183	0.51508	0.430242
384.5	0.916758	0.46097	0.516037	0.428132
385	0.917925	0.455031	0.519347	0.430747
385.5	0.920361	0.455637	0.514941	0.431103
386	0.919398	0.460595	0.515822	0.432918
386.5	0.919796	0.457384	0.520115	0.432228
387	0.918712	0.457141	0.515868	0.427048
387.5	0.921574	0.457505	0.517245	0.430443
388	0.917214	0.45914	0.520676	0.427273
388.5	0.916637	0.453753	0.517959	0.427102
389	0.920957	0.459819	0.515735	0.431005
389.5	0.921663	0.456168	0.5158	0.425208
390	0.920921	0.457664	0.521303	0.430047
390.5	0.922273	0.45782	0.515971	0.428199
391	0.919978	0.461371	0.51625	0.430861
391.5	0.916588	0.457865	0.517915	0.429024
392	0.914316	0.453705	0.520538	0.427592
392.5	0.914091	0.454628	0.514783	0.42654
393	0.924458	0.475096	0.513607	0.426674
393.5	0.919681	0.45536	0.512322	0.425439
394	0.920931	0.458609	0.515722	0.430723
394.5	0.916814	0.454291	0.515649	0.426961
395	0.921624	0.457579	0.51827	0.427381
395.5	0.916481	0.457757	0.511382	0.428582
396	0.919049	0.46124	0.512759	0.42583
396.5	0.91747	0.456495	0.512236	0.429032
397	0.919797	0.458522	0.518602	0.425232
397.5	0.915887	0.459286	0.512297	0.42885
398	0.913544	0.455754	0.515415	0.426277
398.5	0.919486	0.461604	0.518322	0.427094
399	0.916445	0.455573	0.513854	0.42765
399.5	0.918538	0.456165	0.512253	0.424692
400	0.919126	0.45941	0.519477	0.427995
400.5	0.914223	0.45352	0.51599	0.427977
401	0.918738	0.45724	0.514536	0.42535
401.5	0.921105	0.456721	0.511092	0.424603
402	0.920799	0.456464	0.510816	0.428352
402.5	0.91624	0.455202	0.514746	0.426454
403	0.91401	0.454442	0.513772	0.42796
403.5	0.917566	0.458159	0.513121	0.42434
404	0.916758	0.45133	0.508202	0.427449
404.5	0.917819	0.453555	0.508658	0.426376
405	0.916207	0.453332	0.50911	0.425993
405.5	0.911319	0.456386	0.511311	0.427382
406	0.914492	0.456287	0.51445	0.428694
406.5	0.915376	0.459879	0.511738	0.428518
407	0.917457	0.456519	0.512416	0.428011
407.5	0.921245	0.457145	0.515747	0.425268
408	0.916222	0.457301	0.512511	0.42795
408.5	0.916409	0.45387	0.519093	0.428667
409	0.918718	0.458371	0.513937	0.422747
409.5	0.917053	0.456677	0.520359	0.427502
410	0.916418	0.457088	0.506273	0.425099
410.5	0.912693	0.45723	0.506382	0.425667
411	0.916891	0.456733	0.509252	0.427649
411.5	0.914352	0.455757	0.510694	0.42463
412	0.916461	0.459637	0.509258	0.427284
412.5	0.919188	0.459998	0.517678	0.426593
413	0.916156	0.460291	0.508869	0.423966
413.5	0.912434	0.457163	0.511442	0.425769
414	0.917627	0.452759	0.512456	0.426175
414.5	0.913586	0.454876	0.512601	0.426313
415	0.915059	0.456833	0.508635	0.427628
415.5	0.913928	0.458449	0.51151	0.425342
416	0.912995	0.451523	0.517188	0.425875
416.5	0.913447	0.458042	0.512337	0.427137
417	0.918736	0.459979	0.511242	0.427521
417.5	0.916434	0.457741	0.511108	0.427605
418	0.918987	0.458064	0.5081	0.428145
418.5	0.913268	0.453537	0.510413	0.424644
419	0.919551	0.454646	0.513945	0.425622
419.5	0.918378	0.45689	0.510731	0.428773
420	0.919672	0.458917	0.50873	0.427817
420.5	0.919191	0.462937	0.509471	0.425656
421	0.917041	0.462389	0.510631	0.424948
421.5	0.919286	0.454191	0.509767	0.424866
422	0.917514	0.456471	0.510741	0.425689
422.5	0.915282	0.458806	0.513725	0.429125
423	0.916671	0.455687	0.508055	0.428911
423.5	0.911087	0.452544	0.51174	0.429424
424	0.922117	0.459745	0.503636	0.423956
424.5	0.916499	0.457938	0.512605	0.420765
425	0.912736	0.453415	0.512147	0.427537
425.5	0.91342	0.456918	0.511652	0.427341
426	0.913038	0.461529	0.509812	0.422425
426.5	0.915235	0.460612	0.513628	0.422664
427	0.914958	0.461911	0.513091	0.425722
427.5	0.913342	0.469335	0.508978	0.424781
428	0.916427	0.457671	0.504165	0.427216
428.5	0.907474	0.453759	0.515893	0.423681
429	0.910699	0.454284	0.507444	0.427949
429.5	0.91212	0.456564	0.508195	0.425777
430	0.916603	0.456965	0.511906	0.426155
430.5	0.9159	0.454725	0.507394	0.424529
431	0.91505	0.456769	0.506783	0.42769
431.5	0.911909	0.455731	0.506854	0.42411
432	0.911991	0.457535	0.503946	0.422639
432.5	0.910901	0.455185	0.508473	0.424099
433	0.917448	0.458697	0.50746	0.426377
433.5	0.914887	0.460522	0.506973	0.422467
434	0.918683	0.457705	0.507876	0.4266
434.5	0.912721	0.456686	0.504977	0.421888
435	0.910138	0.455945	0.510599	0.426814
435.5	0.91563	0.451055	0.505413	0.424528
436	0.920968	0.458797	0.506917	0.422257
436.5	0.921966	0.460504	0.507512	0.425343
437	0.919127	0.457324	0.504836	0.426537
437.5	0.912628	0.456745	0.505831	0.424227
438	0.913071	0.458459	0.502118	0.42699
438.5	0.914073	0.457576	0.507207	0.426014
439	0.916032	0.458894	0.511382	0.422446
439.5	0.917693	0.453554	0.505068	0.423987
440	0.907365	0.45978	0.507843	0.421373
440.5	0.912461	0.455067	0.508366	0.424264
441	0.91337	0.456922	0.508387	0.423315
441.5	0.91904	0.4557	0.502516	0.426184
442	0.918866	0.460788	0.505046	0.42631
442.5	0.918059	0.473976	0.5076	0.425998
443	0.91489	0.456312	0.506801	0.426892
443.5	0.916905	0.458178	0.505226	0.420531
444	0.910778	0.458277	0.508785	0.426869
444.5	0.915072	0.457186	0.508948	0.423961
445	0.918314	0.4649	0.503539	0.424458
445.5	0.91593	0.45593	0.507451	0.424415
446	0.914919	0.454104	0.504524	0.425939
446.5	0.912415	0.458946	0.512572	0.426234
447	0.912384	0.455671	0.504698	0.423399
447.5	0.916949	0.454752	0.501288	0.422775
448	0.916819	0.454011	0.506336	0.426958
448.5	0.913558	0.457202	0.505531	0.423776
449	0.91158	0.461069	0.508286	0.424066
449.5	0.916129	0.462135	0.503845	0.425197
450	0.913789	0.456482	0.509601	0.423731
450.5	0.912519	0.457118	0.504392	0.423427
451	0.913833	0.459776	0.505327	0.42328
451.5	0.914892	0.456088	0.505786	0.42048
452	0.917472	0.452049	0.509544	0.425149
452.5	0.914457	0.456605	0.508542	0.423707
453	0.917089	0.458229	0.506459	0.419883
453.5	0.914905	0.485192	0.505817	0.424195
454	0.915494	0.452845	0.503623	0.423289
454.5	0.910545	0.454583	0.505711	0.423555
455	0.910526	0.451549	0.502374	0.425369
455.5	0.913898	0.458651	0.506945	0.423335
456	0.911409	0.45794	0.502315	0.426869
456.5	0.91496	0.458337	0.502389	0.425859
457	0.908524	0.457787	0.500655	0.423416
457.5	0.913205	0.455705	0.503868	0.424062
458	0.913527	0.453369	0.503669	0.426389
458.5	0.914827	0.457727	0.503919	0.423993
459	0.914489	0.459261	0.499284	0.425501
459.5	0.908588	0.455478	0.501903	0.422037
460	0.910877	0.462436	0.502569	0.424049
460.5	0.910645	0.4554	0.499118	0.426373
461	0.913338	0.459625	0.503549	0.425809
461.5	0.911072	0.456064	0.498087	0.422596
462	0.908903	0.451183	0.504103	0.427586
462.5	0.91425	0.454533	0.497122	0.42763
463	0.911911	0.454276	0.50004	0.426058
463.5	0.913103	0.455916	0.502931	0.424516
464	0.915179	0.457097	0.501865	0.427496
464.5	0.913775	0.45963	0.504243	0.425249
465	0.916956	0.457761	0.505814	0.424548
465.5	0.915872	0.463586	0.501098	0.424381
466	0.912394	0.459472	0.499558	0.425546
466.5	0.915142	0.456127	0.500077	0.428076
467	0.90938	0.45792	0.50182	0.424945
467.5	0.915315	0.455594	0.505782	0.423365
468	0.910683	0.457562	0.499377	0.427283
468.5	0.913111	0.456432	0.503806	0.426676
469	0.913318	0.460888	0.503177	0.424894
469.5	0.917055	0.457584	0.507919	0.424393
470	0.911622	0.461121	0.498868	0.422915
470.5	0.912191	0.458974	0.500226	0.422523
471	0.911865	0.45587	0.499762	0.420165
471.5	0.913551	0.458279	0.501748	0.427022
472	0.910238	0.457987	0.503518	0.426922
472.5	0.914205	0.453992	0.499088	0.424585
473	0.913006	0.461692	0.502286	0.426607
473.5	0.916066	0.45756	0.505283	0.424101
474	0.912963	0.462718	0.502479	0.424045
474.5	0.91646	0.452138	0.501209	0.423884
475	0.910474	0.459532	0.500114	0.424786
475.5	0.91592	0.451957	0.502132	0.424668
476	0.908605	0.456741	0.502629	0.422484
476.5	0.91235	0.458452	0.500369	0.423935
477	0.908736	0.458676	0.500618	0.425747
477.5	0.911019	0.459162	0.499553	0.422748
478	0.913313	0.45392	0.494459	0.425792
478.5	0.911531	0.455084	0.500125	0.427597
479	0.917936	0.450067	0.500112	0.42591
479.5	0.907192	0.454143	0.498725	0.423735
480	0.912245	0.456611	0.498877	0.423265
480.5	0.911815	0.457212	0.504343	0.424516
481	0.917551	0.454613	0.502	0.422554
481.5	0.909419	0.456465	0.500154	0.425708
482	0.907788	0.453862	0.502002	0.422627
482.5	0.906196	0.458314	0.498184	0.420183
483	0.9106	0.460376	0.499727	0.426478
483.5	0.905859	0.45928	0.498388	0.423115
484	0.912173	0.456955	0.500536	0.421076
484.5	0.911714	0.456902	0.49959	0.42388
485	0.90575	0.457338	0.497781	0.423845
485.5	0.911618	0.454303	0.499336	0.423813
486	0.90808	0.461691	0.494009	0.425148
486.5	0.912862	0.456145	0.502759	0.425825
487	0.910022	0.449607	0.496966	0.425477
487.5	0.90715	0.451549	0.4989	0.423858
488	0.913938	0.452336	0.501153	0.422851
488.5	0.911304	0.450647	0.498929	0.424082
489	0.905921	0.455126	0.499504	0.42121
489.5	0.909144	0.486324	0.498125	0.426296
490	0.909061	0.460397	0.502746	0.422872
490.5	0.908538	0.459296	0.499856	0.427461
491	0.913228	0.454562	0.496347	0.426069
491.5	0.910322	0.46004	0.4937	0.424893
492	0.909545	0.459839	0.500145	0.423293
492.5	0.912647	0.458752	0.500965	0.423273
493	0.912956	0.457755	0.498182	0.425952
493.5	0.908716	0.4613	0.497581	0.420598
494	0.909387	0.457057	0.496969	0.421836
494.5	0.90576	0.460511	0.497797	0.423246
495	0.908695	0.456773	0.500942	0.428397
495.5	0.912177	0.458973	0.500203	0.424286
496	0.905529	0.450709	0.495492	0.425503
496.5	0.907567	0.470277	0.493161	0.42523
497	0.907944	0.45843	0.503002	0.423861
497.5	0.91339	0.457852	0.501075	0.42446
498	0.91109	0.461247	0.499205	0.425202
498.5	0.907294	0.457388	0.495286	0.426509
499	0.906044	0.457891	0.495795	0.423019
499.5
500
500.5
501		0.493349	0.53104	0.440267
501.5		0.484623	0.514913	0.428275
502		0.467775	0.485182	0.41837
502.5		0.434728	0.45468	0.410998
503	0.873215	0.38436	0.39684	0.385813
503.5	0.822843	0.332448	0.331272	0.364247
504	0.794054	0.28264	0.288583	0.336104
504.5	0.732714	0.248202	0.258707	0.280563
505	0.638352	0.220544	0.221724	0.226187
505.5	0.57499	0.208068	0.19606	0.1756
506	0.533832	0.193631	0.183104	0.143014
506.5	0.489474	0.19193	0.171253	0.120808
507	0.45343	0.164983	0.156546	0.106898
507.5	0.418257	0.157075	0.146073	0.0969509
508	0.379973	0.145577	0.150981	0.0862158
508.5	0.345221	0.13444	0.134146	0.0805968
509	0.310977	0.135493	0.125212	0.0685461
509.5	0.284099	0.128004	0.125266	0.059935
510	0.260082	0.121098	0.118226	0.0530534
510.5	0.250043	0.117154	0.116287	0.0493709
511	0.235815	0.112201	0.112506	0.0453068
511.5	0.227899	0.104949	0.103137	0.0430847
512	0.210631	0.102944	0.0939478	0.0418587
512.5	0.199425	0.0979132	0.0937628	0.0408225
513	0.188599	0.0962357	0.091115	0.0357247
513.5	0.182732	0.0897093	0.0853173	0.0344682
514	0.174269	0.0859877	0.079804	0.0318705
514.5	0.167688	0.0885701	0.0769184	0.0285825
515	0.157536	0.0836073	0.0737875	0.0298817
515.5	0.149241	0.0763848	0.0703882	0.026906
516	0.147432	0.0969249	0.0697487	0.0272895
516.5	0.138254	0.0751005	0.0642776	0.0266838
517	0.128921	0.0744182	0.0665364	0.0247229
517.5	0.125899	0.0770603	0.0590444	0.0244277
518	0.122983	0.0681643	0.0577855	0.0210277
518.5	0.11774	0.0706868	0.0570488	0.0186419
519	0.111652	0.0673486	0.0574113	0.0184197
519.5	0.108877	0.065083	0.0506391	0.0161605
520	0.10605	0.0646339	0.0512553	0.0159462
520.5	0.102112	0.0628438	0.0525174	0.0135361
521	0.0987633	0.0605016	0.044852	0.0137175
521.5	0.0958455	0.0593075	0.0455644	0.0118382
522	0.0918707	0.0571399	0.0453646	0.0122845
522.5	0.0893999	0.0588751	0.0437315	0.00878035
523	0.0838656	0.0558752	0.0425942	0.0108818
523.5	0.0813866	0.0558791	0.0414177	0.00846744
524	0.0789331	0.0536458	0.0423468	0.0100636
524.5	0.0755737	0.0504546	0.0375269	0.0107339
525	0.0729791	0.0551301	0.0351994	0.010961
525.5	0.0730037	0.0526458	0.0371654	0.00923936
526	0.0654119	0.0524713	0.0405436	0.0062101
526.5	0.0649785	0.0497468	0.0369487	0.00571943
527	0.0664124	0.0496566	0.0384708	0.0043363
527.5	0.0617867	0.0506095	0.0334025	0.00823671
528	0.0619133	0.0431194	0.0324501	0.00611574
528.5	0.062637	0.0439184	0.031429	0.00851918
529	0.0582981	0.044738	0.0372637	0.00580588
529.5	0.05456	0.0435086	0.0314607	0.00613888
530	0.0560612	0.0436125	0.0271883	0.00613461
530.5	0.0545736	0.0438537	0.0347787	0.0042742
531	0.0554813	0.0454576	0.0266598	0.00434117
531.5	0.0506908	0.0429801	0.0306775	0.00470947
532	0.0500526	0.0429027	0.0312377	0.00502299
532.5	0.0507627	0.0396753	0.0263279	0.00350167
533	0.04821	0.0355714	0.0278838	0.00619793
533.5	0.0481545	0.0406949	0.0263681	0.00511979
534	0.0454715	0.0378409	0.028443	0.00521232
534.5	0.0412018	0.0318665	0.0266207	0.00530364
535	0.0467688	0.0344851	0.0269367	0.00534199
535.5	0.0402522	0.0360145	0.024883	0.00278149
536	0.0453959	0.0372076	0.0235543	0.00427968
536.5	0.037125	0.0362772	0.0251409	0.00331904
537	0.041789	0.0400066	0.029964	0.00273948
537.5	0.0358359	0.0340567	0.0205546	0.00236326
538	0.0395858	0.03154	0.0240342	0.00289228
538.5	0.0337802	0.0349645	0.0235956	0.00028308
539	0.0334416	0.0334498	0.021712	0.00236691
539.5	0.0339969	0.0305557	0.0208484	0.00077558
540	0.0321697	0.031843	0.0241632	0.00397225
540.5	0.0337647	0.030792	0.0180061	0.0024004
541	0.0340151	0.0289979	0.0215682	0.00167717
541.5	0.0320332	0.0285518	0.0218557	0.0024698
542	0.0331839	0.0302743	0.0166394	0.00216176
542.5	0.0303935	0.0315665	0.0191445	0.0021855
543	0.0259818	0.0290851	0.0191086	0.00368917
543.5	0.0288231	0.0276685	0.0213706	0.00107509
544	0.0278135	0.0255018	0.0215196	0.00316806
544.5	0.0246799	0.0268126	0.0194288	0.00337139
545	0.028245	0.0204783	0.0180812	0.00250693
545.5	0.0253554	0.0270204	0.0196276	0.00309927
546	0.0241619	0.0283145	0.0141131	0.00383832
546.5	0.0262431	0.0264048	0.0168466	0.0005692
547	0.0257833	0.0258832	0.0246843	0.0029976
547.5	0.0234664	0.0264361	0.017337	0.00360151
548	0.020544	0.0269508	0.0144482	0.00217454
548.5	0.0229165	0.0259155	0.0164142	0.00213193
549	0.0239133	0.0226058	0.0143901	0.00384684
549.5	0.0221171	0.0246646	0.0156532	0.00294829
550	0.0242384	0.0270391	0.0169343	0.00200104
550.5	0.019761	0.0229871	0.010587	0.00031413
551	0.0195343	0.0225273	0.0133986	0.00212401
551.5	0.0232897	0.0250498	0.0113163	0
552	0.0187432	0.0234146	0.0146892	0.00272548
552.5	0.0195052	0.0223812	0.0163413	0.00270296
553	0.0170972	0.0212361	0.0175072	0.00397651
553.5	0.0152719	0.0211263	0.0130276	0.00120111
554	0.018339	0.0237205	0.0156712	0.00384136
554.5	0.0182288	0.0176528	0.0135223	0.00441422
555	0.0139709	0.0212538	0.0141766	0.00166926
555.5	0.017831	0.0217665	0.0126503	0.00413723
556	0.0156424	0.0208479	0.0142992	0.00443918
556.5	0.0171892	0.0212646	0.0105954	0.00121816
557	0.0150843	0.0220165	0.0188411	0.00267373
557.5	0.0154194	0.0181068	0.0118712	0.00417984
558	0.0152883	0.0168097	0.0297759	0.00307187
558.5	0.0172247	0.0159401	0.0174205	0.00272122
559	0.0142604	0.0167313	0.0099274	0.0039199
559.5	0.0168678	0.0189391	0.00629342	0.00304691
560	0.0129941	0.0211352	0.00992846	0.00321798
560.5	0.01332	0.0153038	0.0166077	0.00136487
561	0.0138872	0.0153705	0.0121196	0.00306457
561.5	0.00997975	0.0171862	0.0104157	0.00493594
562	0.0134429	0.0247067	0.00991261	0.00332938
562.5	0.0109848	0.0191979	0.0115869	0.00342131
563	0.0132708	0.0159107	0.0104369	0.00427785
563.5	0.0123987	0.0141078	0.0100733	0.00239248
564	0.0145527	0.0166381	0.0117127	0.00383893
564.5	0.0119881	0.0148421	0.0107794	0.00243388
565	0.0110231	0.0126695	0.00898561	0.00157672
565.5	0.00926054	0.0144019	0.00915051	0.00600434
566	0.0126636	0.0117431	0.00919807	0.00100326
566.5	0.0103558	0.0166656	0.01068	0.00308709
567	0.0055962	0.0124882	0.00682615	0.00498829
567.5	0.0107299	0.0138029	0.00902049	0.00430525
568	0.0124469	0.0113117	0.0128944	0.00617906
568.5	0.00969298	0.0126509	0.00991895	0.00548871
569	0.00720305	0.0107254	0.00517299	0.00433934
569.5	0.0123067	0.00959602	0.00906383	0.00082671
570	0.00951636	0.0150528	0.00931223	0.00292333
570.5	0.00873524	0.0129352	0.00440455	0.00344749
571	0.00730228	0.0129538	0.00630927	0.00183302
571.5	0.00703462	0.0136529	0.0069699	0.00588441
572	0.0115984	0.0081176	0.00776054	0.00471374
572.5	0.00974669	0.00573428	0.00590655	0.002373
573	0.00753807	0.00933132	0.00878161	0.00449153
573.5	0.00641009	0.0123607	0.0059816	0.00588136
574	0.00691536	0.0107313	0.0094359	0.00241014
574.5	0.010059	0.0104382	0.0196529	0.00467112
575	0.00941167	0.0117244	0.00822351	0.00211975
575.5	0.00695724	0.011097	0.00687688	0.00654371
576	0.00583472	0.00793525	0.00810935	0.00452623
576.5	0.00552428	0.0101215	0.00628707	0.00396677
577	0.00770103	0.00465095	0.00610633	0.00242292
577.5	0.00623894	0.00913426	0.0109781	0.00569264
578	0.00548968	0.00936661	0.00787153	0.0044197
578.5	0.0064283	0.0103568	0.0072035	0.00961254
579	0.00364431	0.0115293	0.00783347	0.00513927
579.5	0.00367618	0.00900387	0.00319639	0.00380605
580	0.00230603	0.0467713	0.00619511	0.00679026
580.5	0.00564263	0.00651173	0.00880275	0.00530912
581	0.00610329	0.00809211	0.00345218	0.00523485
581.5	0.00896648	0.00649114	0.0029575	0.00522084
582	0.00693994	0.00513624	0.00314354	0.00424742
582.5	0.00211849	0.0100362	0.0055588	0.00489089
583	0.00566721	0.0105431	0.00611161	0.00374274
583.5	0.00363248	0.0121548	0.00524804	0.00544853
584	0.00526846	0.00610781	0.00458635	0.00774908
584.5	0.00161049	0.0052284	0.00826473	0.00351263
585	0.0028286	0.00784897	0.0086664	0.00442639
585.5	0.00363703	0.00305292	0.00257381	0.00705752
586	0.00460842	0.00982641	0.00549221	0.00542235
586.5	0.00263286	0.0091274	0.00112254	0.00499195
587	0.00689169	0.00841368	0.00096822	0.00758228
587.5	0.00335208	0.00732055	0.00213938	0.00449032
588	0.00533127	0.00535683	0.0042386	0.00963993
588.5	0.00629083	0.00661565	0.00624585	0.00478618
589	0.00170062	0.00459703	0.00266577	0.00499255
589.5	0.00455835	0.00894407	0.00656507	0.00712996
590	0.00380727	0.00371076	0.00415298	0.00753601
590.5	0.0036434	0.00276861	0.0110214	0.00904455
591	0.00159774	0.00271763	0.00557994	0.00521415
591.5	0.00327378	0.00269116	0.00114791	0.00708126
592	0.00049526	0.0026392	0.0029871	0.00749583
592.5	0.000823	0	0.00432527	0.00529999
593	0.00516103	0.00630977	0.00362976	0.00780326
593.5	0.0027758	0.00374998	0.00391727	0.0069041
594	0.00233881	0.00089607	0	0.00415671
594.5	0.00094954	0.00715388	0.0050007	0.00639578
595	0.00165783	0.00275685	0.00195652	0.00726206
595.5	0.00153311	0.00568918	0.00219117	0.007757
596	0.00108701	0.00346665	0.00172926	0.00501873
596.5	0.00391015	0.00157842	0.0022472	0.00864094
597	0.00197556	0.00179607	0.00561905	0.00885827
597.5	0	0.00767937	0.00127475	0.00880226
598	0.00244896	0.00588428	0.00183179	0.00826837
598.5	0.00234245	0.00157646	0.0016743	0.00965272
599	0.00333023	0.00162548	0.00258755	0.00880531
599.5	0.00493252	0.0011696	0.00117539	0.00881139
600	0.00232879	0.00162156	0.00379994	0.00864763

## Sheet: Fig. 5g
Fig. 5g	SMD simulation
	ATP-BsKtrAB (Structure ll)		ADP-BsKtrAB (Structure lll)
Distance along pore (Å)	Force (pN)	Distance along pore (Å)	Force (pN)
5	0	5	0
5.46707	-92.0303	5.3978	-62.53
5.45053	-6.63013	5.45133	4.77767
5.77267	-57.5836	5.6531	8.71413
5.7026	26.4652	5.87403	-5.15937
6.27783	-91.1457	5.97473	42.4609
6.27377	-22.365	6.0017	123.722
6.4972	-33.3283	6.4056	26.3821
6.85613	-84.5249	6.7837	-64.8236
6.96267	-54.07	6.81517	16.5795
7.2114	-73.5571	6.87977	87.783
7.53037	-100.175	7.4747	-105.837
7.57023	-50.344	7.77487	-154.387
7.60283	9.53737	7.4999	81.7318
7.78573	6.45177	7.7844	39.195
8.05923	-6.70773	7.77813	143.191
8.0197	73.1463	8.066	102.578
8.02473	138.5	8.36817	39.0518
8.2691	123.431	8.4693	94.4466
8.67893	58.0635	8.6161	116.698
8.25693	268.769	8.58527	232.274
8.56077	233.105	8.7369	248.283
8.6684	263.102	8.9949	208.746
9.011	220.699	9.1683	225.797
9.04027	272.996	9.2291	292.969
9.47313	196.675	9.58283	220.525
9.47373	261.175	9.79863	209.96
9.91517	151.152	10.3039	68.2407
10.24	125.924	10.4621	100.606
10.4623	125.914	10.4464	201.463
11.065	-10.5608	11.3634	-151.069
10.9774	92.7253	11.6375	-189.384
11.4037	14.0933	11.378	32.5379
11.5885	14.3954	11.9464	-149.065
12.4323	-200.14	12.2962	-218.885
12.9009	-298.955	12.2913	-111.162
13.0893	-305.264	12.7931	-260.476
13.1886	-266.78	12.8316	-179.673
13.1421	-182.929	13.0887	-208.196
13.1252	-103.776	13.2926	-206.401
13.2839	-90.5435	13.4562	-189.589
13.3004	-28.6298	13.2483	6.76307
13.4739	-19.6475	13.4364	9.9659
13.6913	-26.8699	13.8885	-110.906
13.9645	-48.9532	13.535	160.931
14.1646	-44.291	14.0513	2.698
14.6827	-156.475	14.1967	30.5909
14.8221	-138.716	14.3625	44.7483
15.1824	-200.1	14.3445	152
15.2278	-140.11	14.8453	9.53603
15.4705	-161.041	15.1045	-35.2853
15.3687	-54.8603	15.2007	13.4162
15.4241	-3.6122	15.2692	75.6668
15.5621	18.4613	15.3444	136.141
15.972	-56.7041	15.6063	104.081
15.7238	102.24	15.3324	334.01
15.6352	200.208	16.0288	90.2748
15.7695	221.909	16.0426	178.171
16.0232	203.993	16.3376	128.887
16.1437	229.35	16.4188	190.942
16.0821	321.151	16.5534	220.388
16.3295	307.73	16.7655	214.615
16.4089	345.913	16.805	293.064
16.4537	397.572	16.7565	414.485
16.4399	470.687	16.9519	415.565
16.655	471.576	17.2163	383.986
16.6024	556.16	17.1024	539.702
16.769	572.752	17.4866	445.18
17.3187	447.756	17.7091	435.911
17.7638	362.039	17.5139	624.767
18.2992	245.75	17.9679	502.583
18.372	294.396	18.3225	433.741
18.1833	426.173	18.3614	505.624
18.4946	389.982	18.3136	628.502
18.5664	435.549	18.6503	558.773
18.632	480.618	18.4517	750.794
18.6436	544.313	18.7624	694.504
18.5898	630.775	18.8869	734.922
18.6908	660.501	18.8722	842.147
18.9181	657.905	19.1565	795.761
18.934	716.926	19.053	938.597
18.971	772.83	19.0953	1018.41
19.3253	722.906	19.3848	974.517
19.2859	797.792	19.5484	985.713
19.8001	682.453	19.6937	1010.15
19.6354	812.35	19.5303	1191.79
20.5373	576.69	20.002	1060.99
20.7261	582.466	20.4655	949.585
20.4485	734.954	20.3144	1120.94
20.5916	755.26	20.7728	991.46
21.6769	449.482	20.9609	994.921
22.3696	284.346	21.119	1016.79
22.5424	298.493	21.7858	787.405
22.9464	225.504	23.0541	277.195
22.9889	280.461	23.005	400.231
23.0301	336.095	23.5714	219.729
23.1345	365.437	23.8009	202.437
24.0438	120.549	23.9636	221.951
24.0496	188.189	24.1167	245.205
24.2436	185.74	23.9247	433.983
24.8241	56.317	24.3023	345.084
25.2197	-7.8014	24.4461	380.57
25.3645	17.8714	25.1135	156.725
25.265	126.926	25.2277	190.96
25.502	110.334	25.2594	268.843
25.5148	168.827	25.5155	246.331
25.8312	134.398	25.5118	345.838
25.9863	146.286	25.874	262.955
25.9943	219.93	26.4921	50.1227
26.1625	223.496	26.2402	263.262
25.9836	357.875	26.7596	118.552
26.3401	304.299	26.9747	107.496
26.3147	376.678	27.0137	185.042
26.7398	302.447	27.6286	-31.1969
27.0156	289.06	27.4173	174.331
27.4792	185.132	27.7752	85.6051
27.4705	244.004	27.7859	190.119
27.4471	324.523	27.9617	194.099
27.9538	204.711	28.2673	153.21
27.9153	286.237	28.5857	89.268
27.9042	358.666	28.681	147.41
28.328	283.457	28.8416	159.033
28.4996	289.079	29.331	10.3237
28.4425	366.568	29.5741	10.5539
28.7662	329.434	29.6336	77.8643
28.6004	448.034	29.9109	33.7465
29.2961	277.123	29.9593	115.329
28.9414	465.326	30.3832	5.13737
29.1779	457.06	30.0301	267.723
29.2933	482.114	30.4974	129.319
30.0117	291.636	30.7394	97.0274
31.1141	-22.2692	30.9904	59.8821
31.1373	32.004	31.3381	0.826
31.0117	136.863	31.4675	47.8539
31.1517	158.802	31.6248	65.7909
31.448	124.6	31.5608	202.17
31.6094	145.147	31.9381	110.297
32.0229	66.1634	32.5485	-98.5141
32.037	135.186	32.2834	132.843
31.9384	237.332	32.7441	-2.5676
32.5328	111.88	32.7902	60.625
32.662	132.37	33.1187	5.31452
33.0021	81.0186	33.1902	71.8467
33.3253	50.5827	33.6676	-71.8755
33.5369	42.8404	33.9743	-126.986
33.7276	51.6353	33.7569	74.3535
33.9875	27.2452	33.9516	99.5648
34.1211	41.3262	34.3096	2.37437
34.4028	32.8602	34.3274	83.9024
34.8138	-34.7687	34.8034	-42.8083
34.8674	-1.48433	35.1009	-95.0556
35.09	-6.2089	35.268	-79.7118
35.262	5.24887	35.3565	-27.1301
35.621	-53.1697	35.2405	135.462
35.7282	-22.7564	36.0071	-138.422
35.6802	88.5602	35.9938	-36.2315
35.8763	66.9853	36.174	-36.4083
36.4293	-33.6192	36.2833	3.47887
36.5675	-14.7447	36.41	44.7007
36.9947	-82.0344	36.6048	31.1607
36.8203	33.4833	36.9991	-44.3782
37.2117	-11.9042	37.162	-28.344
37.1946	66.248	37.4282	-35.5927
37.8312	-89.7572	37.62	-29.3872
37.6375	29.3472	37.2174	253.514
37.8827	26.122	37.4551	227.039
38.0382	38.698	37.9699	73.3159
38.1344	85.3534	38.1587	81.0023
38.6645	-58.4544	38.5343	-22.3153
38.7016	-13.853	38.5385	77.9311
38.9074	-32.1714	39.1116	-88.0978
38.9885	42.3429	39.1186	10.5027
39.0472	72.1793	39.4877	-77.467
39.2864	75.9508	39.5247	-0.652357
39.4026	83.7395	39.9548	-113.368
39.9246	-34.4346	39.9224	16.4588
39.9654	28.0523	40.3341	-87.4044
40.211	10.1513	40.3792	-18.3526
40.137	110.091	40.8036	-128.839
40.6035	5.4418	40.8986	-57.2988
40.9678	-55.8634	41.2209	-105.179
40.9244	7.41873	41.1305	29.3104
40.8818	89.8838	41.5141	-54.187
41.1737	74.744	41.5633	22.381
41.5259	26.6015	41.6005	109.624
41.5424	68.8031	42.2713	-134.417
41.6825	81.8938	42.5182	-163.25
42.3987	-72.7431	42.3025	31.6883
42.9952	-216.549	42.6875	-39.4857
42.9217	-131.079	42.757	20.3453
42.8444	-24.8695	43.0763	-28.0945
43.0865	-50.7829	43.2727	-29.7284
42.8544	91.8424	43.2876	55.6908
43.4955	-53.7367	43.7754	-90.897
43.557	-31.2749	43.6414	84.8873
43.7958	-30.5752	44.5519	-254.277
44.2567	-143.229	44.6191	-175.373
44.152	-45.2348	44.6127	-63.6415
43.9537	71.3179	44.6246	19.7107
44.4353	-36.5482	45.1302	-124.295
44.2262	125.051	45.021	32.0392

[truncated: 12 more sheets: Supp. Fig. 10a-d, Supp. Fig. 10e-h, Supp. Fig. 11a-d, Supp. Fig. 11e and f, Supp. Fig. 12, Supp. Fig 14a-d, Supp. Fig 14d-f, Supp. Fig. 14g and h, Supp. Fig 16, Supp. Fig 21, Supp. Fig. 23, Supp. Table 4]
